# Supplementary material for: A Drive to Driven Model of Mapping Intraspecific Interaction Networks
Source: iScience. 2019 Nov 6;22:109–22. doi: 10.1016/j.isci.2019.11.002 (PMC6883333; doi:10.1016/j.isci.2019.11.002)
Supplement: Table S2. Gene Annotation of Significant SNPs for Body Mass Detected by an Antagonistic Model, Related to Figures 4–6 [file mmc3.xls]

## Sheet: Table S2. Antagonism_genelist
Table S2 Gene annotation of significant SNPs for body mass detected by an antagonistic model
Code	SNP	H1	G1	Z22	MarkerType	Position	Uniprot_ID	Gene	Symbol
B001	carp007093	0	1	0	intercross	LG14 23335265 A G HHLG14g0783 23324056 23336681	sp|Q6ZMM2|ATL5_HUMAN	ADAMTS-like protein 5	ADAMTSL5
B002	carp007683	0	1	0	intercross	LG14 22867643 A G HHLG14g0763 22857366 22977354	sp|Q8IWQ3|BRSK2_HUMAN	Serine/threonine-protein kinase BRSK2	BRSK2
B003	carp009708	1	0	0	testcross	LG6 14249474 T C HHLG6g0517 14233251 14242526	sp|O00178|GTPB1_HUMAN	GTP-binding protein 1	GTPBP1
B003	carp009708	1	0	0	testcross	LG6 14249474 T C HHLG6g0518 14244838 14247092	sp|Q8C8N3|VWC2_MOUSE	Brorin	Vwc2
B003	carp009708	1	0	0	testcross	LG6 14249474 T C HHLG6g0519 14248690 14250829	sp|P62832|RL23_RAT	60S ribosomal protein L23	Rpl23
B003	carp009708	1	0	0	testcross	LG6 14249474 T C HHLG6g0520 14251737 14254263	sp|A7E3C4|F187A_BOVIN	Ig-like V-type domain-containing protein FAM187A	FAM187A
B003	carp009708	1	0	0	testcross	LG6 14249474 T C HHLG6g0521 14255328 14265920	sp|Q8CBW3|ABI1_MOUSE	Abl interactor 1	Abi1
B004	carp009718	1	0	0	testcross	LG6 14232286 A C HHLG6g0516 14220270 14230412	sp|Q7T2D0|SGSM3_DANRE	Small G protein signaling modulator 3	sgsm3
B004	carp009718	1	0	0	testcross	LG6 14232286 A C HHLG6g0517 14233251 14242526	sp|O00178|GTPB1_HUMAN	GTP-binding protein 1	GTPBP1
B005	carp011814	1	0	0	intercross	LG46 12531674 A T HHLG46g0492 12524323 12563541	sp|Q5THJ4|VP13D_HUMAN	Vacuolar protein sorting-associated protein 13D	VPS13D
B007	carp040975	1	0	0	intercross	LG46 13893144 A C HHLG46g0570 13871605 13892101	sp|O77737|B2CL1_PIG	Bcl-2-like protein 1	BCL2L1
B007	carp040975	1	0	0	intercross	LG46 13893144 A C HHLG46g0571 13895559 13896688	sp|P80971|COX42_THUOB	Cytochrome c oxidase subunit 4 isoform 2	COX42
B008	carp044557	1	0	0	testcross	LG6 13850719 A C HHLG6g0502 13848895 13849984	sp|Q9BSF4|CS052_HUMAN	Uncharacterized protein C19orf52	C19orf52
B008	carp044557	1	0	0	testcross	LG6 13850719 A C HHLG6g0503 13851004 13854228	sp|Q5RBL0|YIPF1_PONAB	Protein YIPF1	YIPF1
B008	carp044557	1	0	0	testcross	LG6 13850719 A C HHLG6g0504 13857577 13869600	sp|Q6DC04|CARM1_DANRE	Histone-arginine methyltransferase CARM1	carm1
B009	carp044561	1	0	0	testcross	LG6 13852273 A C HHLG6g0502 13848895 13849984	sp|Q9BSF4|CS052_HUMAN	Uncharacterized protein C19orf52	C19orf52
B009	carp044561	1	0	0	testcross	LG6 13852273 A C HHLG6g0503 13851004 13854228	sp|Q5RBL0|YIPF1_PONAB	Protein YIPF1	YIPF1
B009	carp044561	1	0	0	testcross	LG6 13852273 A C HHLG6g0504 13857577 13869600	sp|Q6DC04|CARM1_DANRE	Histone-arginine methyltransferase CARM1	carm1
B010	carp044562	1	0	0	testcross	LG6 13853016 T C HHLG6g0502 13848895 13849984	sp|Q9BSF4|CS052_HUMAN	Uncharacterized protein C19orf52	C19orf52
B010	carp044562	1	0	0	testcross	LG6 13853016 T C HHLG6g0503 13851004 13854228	sp|Q5RBL0|YIPF1_PONAB	Protein YIPF1	YIPF1
B010	carp044562	1	0	0	testcross	LG6 13853016 T C HHLG6g0504 13857577 13869600	sp|Q6DC04|CARM1_DANRE	Histone-arginine methyltransferase CARM1	carm1
B011	carp044576	1	0	0	testcross	LG6 13871097 T C HHLG6g0504 13857577 13869600	sp|Q6DC04|CARM1_DANRE	Histone-arginine methyltransferase CARM1	carm1
B011	carp044576	1	0	0	testcross	LG6 13871097 T C HHLG6g0505 13871885 13872992	sp|Q9CXP8|GBG10_MOUSE	Guanine nucleotide-binding protein G(I)/G(S)/G(O) subunit gamma-10	Gng10
B011	carp044576	1	0	0	testcross	LG6 13871097 T C HHLG6g0506 13874567 13878489	sp|Q2KHU4|CLPP_BOVIN	ATP-dependent Clp protease proteolytic subunit	CLPP
B011	carp044576	1	0	0	testcross	LG6 13871097 T C HHLG6g0507 13880227 13883528	sp|Q5XI42|AL3B1_RAT	Aldehyde dehydrogenase family 3 member B1	Aldh3b1
B012	carp044578	1	0	0	testcross	LG6 13871600 T C HHLG6g0504 13857577 13869600	sp|Q6DC04|CARM1_DANRE	Histone-arginine methyltransferase CARM1	carm1
B012	carp044578	1	0	0	testcross	LG6 13871600 T C HHLG6g0505 13871885 13872992	sp|Q9CXP8|GBG10_MOUSE	Guanine nucleotide-binding protein G(I)/G(S)/G(O) subunit gamma-10	Gng10
B012	carp044578	1	0	0	testcross	LG6 13871600 T C HHLG6g0506 13874567 13878489	sp|Q2KHU4|CLPP_BOVIN	ATP-dependent Clp protease proteolytic subunit	CLPP
B012	carp044578	1	0	0	testcross	LG6 13871600 T C HHLG6g0507 13880227 13883528	sp|Q5XI42|AL3B1_RAT	Aldehyde dehydrogenase family 3 member B1	Aldh3b1
B013	carp044586	1	0	0	testcross	LG6 13780407 A G HHLG6g0497 13775426 13800508	sp|Q9HCJ0|TNR6C_HUMAN	Trinucleotide repeat-containing gene 6C protein	TNRC6C
B014	carp044587	1	0	0	testcross	LG6 13784383 A G HHLG6g0497 13775426 13800508	sp|Q9HCJ0|TNR6C_HUMAN	Trinucleotide repeat-containing gene 6C protein	TNRC6C
B015	carp044589	1	0	0	testcross	LG6 13792323 T C HHLG6g0497 13775426 13800508	sp|Q9HCJ0|TNR6C_HUMAN	Trinucleotide repeat-containing gene 6C protein	TNRC6C
B016	carp044591	1	0	0	testcross	LG6 13794785 A G HHLG6g0497 13775426 13800508	sp|Q9HCJ0|TNR6C_HUMAN	Trinucleotide repeat-containing gene 6C protein	TNRC6C
B017	carp044595	1	0	0	testcross	LG6 13800974 T C HHLG6g0497 13775426 13800508	sp|Q9HCJ0|TNR6C_HUMAN	Trinucleotide repeat-containing gene 6C protein	TNRC6C
B018	carp044599	1	0	0	testcross	LG6 13803400 A C HHLG6g0497 13775426 13800508	sp|Q9HCJ0|TNR6C_HUMAN	Trinucleotide repeat-containing gene 6C protein	TNRC6C
B018	carp044599	1	0	0	testcross	LG6 13803400 A C HHLG6g0500 13812685 13819426	sp|Q7ZXV8|ZN207_XENLA	BUB3-interacting and GLEBS motif-containing protein ZNF207	znf207
B019	carp044601	1	0	0	testcross	LG6 13805500 T C HHLG6g0497 13775426 13800508	sp|Q9HCJ0|TNR6C_HUMAN	Trinucleotide repeat-containing gene 6C protein	TNRC6C
B019	carp044601	1	0	0	testcross	LG6 13805500 T C HHLG6g0500 13812685 13819426	sp|Q7ZXV8|ZN207_XENLA	BUB3-interacting and GLEBS motif-containing protein ZNF207	znf207
B020	carp055558	1	0	0	testcross	LG6 14405351 A G HHLG6g0526 14412287 14444288	sp|Q7ZTI3|RARAB_DANRE	Retinoic acid receptor alpha-B	rarab
B022	carp063495	1	0	0	intercross	LG46 10684825 A G HHLG46g0427 10604984 10699585	sp|P98157|LRP1_CHICK	Low-density lipoprotein receptor-related protein 1	LRP1
B024	carp067893	1	0	0	intercross	LG46 13023510 A G HHLG46g0517 13016786 13021486	sp|Q5T0B9|ZN362_HUMAN	Zinc finger protein 362	ZNF362
B024	carp067893	1	0	0	intercross	LG46 13023510 A G HHLG46g0518 13028838 13046769	sp|Q9UK80|UBP21_HUMAN	Ubiquitin carboxyl-terminal hydrolase 21	USP21
B025	carp079040	1	0	0	intercross	LG46 13233717 T C HHLG46g0533 13238548 13285007	sp|P07942|LAMB1_HUMAN	Laminin subunit beta-1	LAMB1
B026	carp080883	1	0	0	intercross	LG46 13784319 A C HHLG46g0562 13780382 13781606	sp|O73762|GUC1B_LITPI	Guanylyl cyclase-activating protein 2	GUCA1B
B026	carp080883	1	0	0	intercross	LG46 13784319 A C HHLG46g0563 13783647 13784714	sp|Q1LZ74|OARD1_BOVIN	O-acetyl-ADP-ribose deacetylase 1	OARD1
B026	carp080883	1	0	0	intercross	LG46 13784319 A C HHLG46g0564 13785886 13788160	sp|Q9WV35|ABEC2_MOUSE	Probable C->U-editing enzyme APOBEC-2	Apobec2
B027	carp081258	0	1	0	testcross	LG11 25327698 A G HHLG11g0857 25299385 25320222	sp|Q6ZS30|NBEL1_HUMAN	Neurobeachin-like protein 1	NBEAL1
B027	carp081258	0	1	0	testcross	LG11 25327698 A G HHLG11g0858 25335928 25350427	sp|Q8K4T3|STRAB_MOUSE	STE20-related kinase adapter protein beta	Stradb
B028	carp082193	0	1	0	intercross	LG14 23541836 A G HHLG14g0792 23516539 23544934	sp|Q6PFW1|VIP1_HUMAN	Inositol hexakisphosphate and diphosphoinositol-pentakisphosphate kinase 1	PPIP5K1
B028	carp082193	0	1	0	intercross	LG14 23541836 A G HHLG14g0793 23548678 23551873	sp|Q96DP5|FMT_HUMAN	Methionyl-tRNA formyltransferase	FMT
B029	carp084168	1	0	0	testcross	LG6 14625255 A C HHLG6g0531 14617960 14619610	sp|P35575|G6PC_HUMAN	Glucose-6-phosphatase	G6PC
B029	carp084168	1	0	0	testcross	LG6 14625255 A C HHLG6g0532 14621378 14630660	sp|O95251|KAT7_HUMAN	Histone acetyltransferase KAT7	KAT7
B029	carp084168	1	0	0	testcross	LG6 14625255 A C HHLG6g0533 14633242 14636533	sp|Q91W34|RUS1_MOUSE	RUS1 family protein C16orf58 homolog	RUS1
B030	carp084338	1	0	0	testcross	LG6 14641583 T C HHLG6g0533 14633242 14636533	sp|Q91W34|RUS1_MOUSE	RUS1 family protein C16orf58 homolog	RUS1
B030	carp084338	1	0	0	testcross	LG6 14641583 T C HHLG6g0534 14642709 14652271	sp|Q5THK1|PR14L_HUMAN	Protein PRR14L	PRR14L
B031	carp084374	1	0	0	testcross	LG6 14686392 A G HHLG6g0538 14677058 14687180	sp|Q4KMP7|TB10B_HUMAN	TBC1 domain family member 10B	TBC1D10B
B032	carp084384	1	0	0	testcross	LG6 14700762 T C HHLG6g0540 14698317 14722166	sp|Q9H2F3|3BHS7_HUMAN	3 beta-hydroxysteroid dehydrogenase type 7	HSD3B7
B033	carp085722	1	0	0	testcross	LG6 14031533 T C HHLG6g0511 13954975 14047629	sp|O00555|CAC1A_HUMAN	Voltage-dependent P/Q-type calcium channel subunit alpha-1A	CACNA1A
B035	carp109517	0	1	0	intercross	LG14 22724500 C G HHLG14g0761 22701331 22825025	sp|Q76KP1|B4GN4_HUMAN	N-acetyl-beta-glucosaminyl-glycoprotein 4-beta-N-acetylgalactosaminyltransferase 1	B4GALNT4
B036	carp110562	1	0	0	testcross	LG46 12708810 T G HHLG46g0505 12690972 12707439	sp|Q8R2V2|IFFO2_MOUSE	Intermediate filament family orphan 2	Iffo2
B036	carp110562	1	0	0	testcross	LG46 12708810 T G HHLG46g0506 12709846 12757162	sp|Q5T4S7|UBR4_HUMAN	E3 ubiquitin-protein ligase UBR4	UBR4
B037	carp118724	0	0	1	testcross	LG28 385639 T C HHLG28g0021 370858 378476	sp|P49285|MTR1A_CHICK	Melatonin receptor type 1A	MTR1A
B037	carp118724	0	0	1	testcross	LG28 385639 T C HHLG28g0022 385944 416146	sp|Q7Z2H8|S36A1_HUMAN	Proton-coupled amino acid transporter 1	SLC36A1
B038	carp130075	0	1	0	intercross	LG3 3428165 A G HHLG3g0093 3394594 3425333	sp|Q9UGJ0|AAKG2_HUMAN	5'-AMP-activated protein kinase subunit gamma-2	PRKAG2
B038	carp130075	0	1	0	intercross	LG3 3428165 A G HHLG3g0094 3437798 3471399	sp|P49950|BCL2_RAT	Apoptosis regulator Bcl-2	Bcl2
B039	carp132955	1	0	0	testcross	LG6 13343461 A C HHLG6g0482 13224152 13337406	sp|Q7SY24|KPCB_DANRE	Protein kinase C beta type	prkcbb
B039	carp132955	1	0	0	testcross	LG6 13343461 A C HHLG6g0483 13342359 13350392	sp|O54941|SMCE1_MOUSE	SWI/SNF-related matrix-associated actin-dependent regulator of chromatin subfamily E member 1	Smarce1
B039	carp132955	1	0	0	testcross	LG6 13343461 A C HHLG6g0484 13352778 13372265	sp|Q5R4U0|CAH10_PONAB	Carbonic anhydrase-related protein 10	CA10
B040	carp132959	1	0	0	testcross	LG6 13331877 T G HHLG6g0482 13224152 13337406	sp|Q7SY24|KPCB_DANRE	Protein kinase C beta type	prkcbb
B041	carp132960	1	0	0	testcross	LG6 13329320 T C HHLG6g0482 13224152 13337406	sp|Q7SY24|KPCB_DANRE	Protein kinase C beta type	prkcbb
B042	carp132961	1	0	0	testcross	LG6 13324912 T C HHLG6g0482 13224152 13337406	sp|Q7SY24|KPCB_DANRE	Protein kinase C beta type	prkcbb
B043	carp146379	1	0	0	testcross	LG6 13511747 A C HHLG6g0489 13498855 13510549	sp|Q98867|THAA_DANRE	Thyroid hormone receptor alpha-A	thraa
B043	carp146379	1	0	0	testcross	LG6 13511747 A C HHLG6g0490 13513431 13519190	sp|Q5RD73|DUS3_PONAB	Dual specificity protein phosphatase 3	DUSP3
B043	carp146379	1	0	0	testcross	LG6 13511747 A C HHLG6g0491 13520759 13526646	sp|Q98879|DLX4A_DANRE	Homeobox protein Dlx4a	dlx4a
B044	carp146381	1	0	0	testcross	LG6 13511345 A T HHLG6g0489 13498855 13510549	sp|Q98867|THAA_DANRE	Thyroid hormone receptor alpha-A	thraa
B044	carp146381	1	0	0	testcross	LG6 13511345 A T HHLG6g0490 13513431 13519190	sp|Q5RD73|DUS3_PONAB	Dual specificity protein phosphatase 3	DUSP3
B044	carp146381	1	0	0	testcross	LG6 13511345 A T HHLG6g0491 13520759 13526646	sp|Q98879|DLX4A_DANRE	Homeobox protein Dlx4a	dlx4a
B045	carp146382	1	0	0	testcross	LG6 13511053 T C HHLG6g0489 13498855 13510549	sp|Q98867|THAA_DANRE	Thyroid hormone receptor alpha-A	thraa
B045	carp146382	1	0	0	testcross	LG6 13511053 T C HHLG6g0490 13513431 13519190	sp|Q5RD73|DUS3_PONAB	Dual specificity protein phosphatase 3	DUSP3
B045	carp146382	1	0	0	testcross	LG6 13511053 T C HHLG6g0491 13520759 13526646	sp|Q98879|DLX4A_DANRE	Homeobox protein Dlx4a	dlx4a
B048	carp160699	1	0	0	testcross	LG6 15880611 A G HHLG6g0618 15870202 15879958	sp|A0JMZ4|SV422_XENLA	Histone-lysine N-methyltransferase SUV420H2	suv420h2
B049	carp163687	0	0	1	testcross	LG22 163438 C G HHLG22g0008 125377 162346	sp|Q6P4Z2|CO2A1_XENTR	Collagen alpha-1(II) chain	col2a1
B049	carp163687	0	0	1	testcross	LG22 163438 C G HHLG22g0009 167621 174114	sp|Q9JK81|MYG1_MOUSE	UPF0160 protein MYG1	MYG1
B052	carp163750	1	0	0	testcross	LG6 14060426 T C HHLG6g0512 14054666 14055202	sp|Q9BTL4|IER2_HUMAN	Immediate early response gene 2 protein	IER2
B052	carp163750	1	0	0	testcross	LG6 14060426 T C HHLG6g0513 14061715 14068106	sp|Q96RE7|NACC1_HUMAN	Nucleus accumbens-associated protein 1	NACC1
B053	carp163753	1	0	0	testcross	LG6 14057805 T C HHLG6g0512 14054666 14055202	sp|Q9BTL4|IER2_HUMAN	Immediate early response gene 2 protein	IER2
B053	carp163753	1	0	0	testcross	LG6 14057805 T C HHLG6g0513 14061715 14068106	sp|Q96RE7|NACC1_HUMAN	Nucleus accumbens-associated protein 1	NACC1
B054	carp166452	1	0	0	testcross	LG6 13933116 T C HHLG6g0508 13923190 13925315	sp|P23735|MUCM_ICTPU	Ig mu chain C region membrane-bound form	MUCM
B054	carp166452	1	0	0	testcross	LG6 13933116 T C HHLG6g0509 13937550 13942445	sp|Q04870|T2FA_XENLA	General transcription factor IIF subunit 1	gtf2f1
B055	carp177182	1	0	0	testcross	LG6 14299494 C G HHLG6g0522 14280213 14292343	sp|Q9WV34|MPP2_MOUSE	MAGUK p55 subfamily member 2	Mpp2
B056	carp190912	1	0	0	testcross	LG6 13455046 A T HHLG6g0488 13450297 13458944	sp|P18708|NSF_CRIGR	Vesicle-fusing ATPase	NSF
B057	carp190917	1	0	0	testcross	LG6 13438726 T C HHLG6g0486 13427929 13428852	sp|Q28199|CD5R1_BOVIN	Cyclin-dependent kinase 5 activator 1	CDK5R1
B057	carp190917	1	0	0	testcross	LG6 13438726 T C HHLG6g0487 13431899 13438225	sp|F6P3G4|PS11A_DANRE	26S proteasome non-ATPase regulatory subunit 11A	psmd11a
B058	carp190923	1	0	0	testcross	LG6 13426341 T C HHLG6g0486 13427929 13428852	sp|Q28199|CD5R1_BOVIN	Cyclin-dependent kinase 5 activator 1	CDK5R1
B058	carp190923	1	0	0	testcross	LG6 13426341 T C HHLG6g0487 13431899 13438225	sp|F6P3G4|PS11A_DANRE	26S proteasome non-ATPase regulatory subunit 11A	psmd11a
B059	carp201440	0	1	0	testcross	LG32 20824440 A G HHLG32g0857 20819472 20835280	sp|Q6PG29|SKAP2_DANRE	Src kinase-associated phosphoprotein 2	skap2
B060	carp206556	1	0	0	intercross	LG46 13361783 T C HHLG46g0538 13352367 13362910	sp|Q6B855|TKT_BOVIN	Transketolase	TKT
B060	carp206556	1	0	0	intercross	LG46 13361783 T C HHLG46g0539 13364248 13365724	sp|P19123|TNNC1_MOUSE	Troponin C	TNNC1
B060	carp206556	1	0	0	intercross	LG46 13361783 T C HHLG46g0540 13369550 13382167	sp|O94769|ECM2_HUMAN	Extracellular matrix protein 2	ECM2
B061	carp210271	0	0	1	testcross	LG10 25179792 T C HHLG10g0947 25179427 25184537	sp|Q5R5H1|METK2_PONAB	S-adenosylmethionine synthase isoform type-2	MAT2A
B062	carp217807	1	0	0	testcross	LG46 12453239 A G HHLG46g0490 12462292 12504670	sp|P54763|EPHB2_MOUSE	Ephrin type-B receptor 2	Ephb2
B063	carp218909	1	0	0	intercross	LG46 13657852 T C HHLG46g0558 13648312 13653403	sp|P0C927|ASB14_RAT	Ankyrin repeat and SOCS box protein 14	Asb14
B063	carp218909	1	0	0	intercross	LG46 13657852 T C HHLG46g0559 13653967 13665419	sp|Q69ZR9|F208A_MOUSE	Protein FAM208A	Fam208a
B064	carp228905	0	1	0	intercross	LG27 12650978 T G HHLG27g0394 12643167 12645824	sp|A4FUM1|SEP8B_DANRE	Septin-8-B	sept8b
B064	carp228905	0	1	0	intercross	LG27 12650978 T G HHLG27g0395 12652909 12656587	sp|A5A761|SFXN1_PIG	Sideroflexin-1	SFXN1
B065	carp236365	0	0	1	intercross	LG36 6762399 A C HHLG36g0212 6754778 6762119	sp|Q8JG33|WFDC1_CHICK	WAP four-disulfide core domain protein 1	WFDC1
B065	carp236365	0	0	1	intercross	LG36 6762399 A C HHLG36g0213 6764003 6769393	sp|Q969X6|CIR1A_HUMAN	Cirhin	CIRH1A
B065	carp236365	0	0	1	intercross	LG36 6762399 A C HHLG36g0214 6770336 6786203	sp|Q9Y2B5|VP9D1_HUMAN	VPS9 domain-containing protein 1	VPS9D1
B067	carp242462	0	0	1	intercross	LG40 5434990 A G HHLG40g0144 5431360 5438741	sp|Q02094|RHAG_HUMAN	Ammonium transporter Rh type A	RHAG
B068	carp242720	0	1	0	intercross	LG7 8773122 T C HHLG7g0332 8776119 8779738	sp|Q1RMB5|K1644_DANRE	Uncharacterized protein KIAA1644 homolog	K1644
B070	carp246587	0	1	0	testcross	LG50 2539267 A G HHLG50g0079 2538413 2736388	sp|Q69Z98|BRSK2_MOUSE	Serine/threonine-protein kinase BRSK2	Brsk2
