# Supplementary material for: A Drive to Driven Model of Mapping Intraspecific Interaction Networks
Source: iScience. 2019 Nov 6;22:109–22. doi: 10.1016/j.isci.2019.11.002 (PMC6883333; doi:10.1016/j.isci.2019.11.002)
Supplement: Table S3. Gene Annotation of Significant SNPs for Body Mass Detected by an Aggressive Model, Related to Figures 4–6 [file mmc4.xls]

## Sheet: Table S3. Aggression_genelist
Table S3 Gene annotation of significant SNPs for body mass detected by an aggressive model
Code	SNP	H1	G1	Z22	MarkerType	Position	Uniprot_ID	Gene	Symbol
C001	carp004780	0	1	0	testcross	LG28 4244531 T C HHLG28g0166 4219860 4241870	sp|O15068|MCF2L_HUMAN	Guanine nucleotide exchange factor DBS	MCF2L
C001	carp004780	0	1	0	testcross	LG28 4244531 T C HHLG28g0167 4248138 4280483	sp|Q8NB49|AT11C_HUMAN	Phospholipid-transporting ATPase IG	ATP11C
C002	carp004841	0	1	0	testcross	LG28 4227301 A G HHLG28g0166 4219860 4241870	sp|O15068|MCF2L_HUMAN	Guanine nucleotide exchange factor DBS	MCF2L
C003	carp004846	0	1	0	testcross	LG28 4244909 A C HHLG28g0166 4219860 4241870	sp|O15068|MCF2L_HUMAN	Guanine nucleotide exchange factor DBS	MCF2L
C003	carp004846	0	1	0	testcross	LG28 4244909 A C HHLG28g0167 4248138 4280483	sp|Q8NB49|AT11C_HUMAN	Phospholipid-transporting ATPase IG	ATP11C
C004	carp004854	0	1	0	testcross	LG28 4250143 C G HHLG28g0166 4219860 4241870	sp|O15068|MCF2L_HUMAN	Guanine nucleotide exchange factor DBS	MCF2L
C004	carp004854	0	1	0	testcross	LG28 4250143 C G HHLG28g0167 4248138 4280483	sp|Q8NB49|AT11C_HUMAN	Phospholipid-transporting ATPase IG	ATP11C
C005	carp004863	0	1	0	testcross	LG28 4274600 T C HHLG28g0167 4248138 4280483	sp|Q8NB49|AT11C_HUMAN	Phospholipid-transporting ATPase IG	ATP11C
C006	carp005538	1	0	0	testcross	scaffold729 130676 C G HHUNg2038 118101 128960	sp|Q8NA29|NLS1_HUMAN	Sodium-dependent lysophosphatidylcholine symporter 1	MFSD2A
C006	carp005538	1	0	0	testcross	scaffold729 130676 C G HHUNg2039 130243 131517	sp|Q4QRD7|F110B_DANRE	Protein FAM110B	fam110b
C006	carp005538	1	0	0	testcross	scaffold729 130676 C G HHUNg2040 137675 174415	sp|O43900|PRIC3_HUMAN	Prickle-like protein 3	PRICKLE3
C007	carp006120	1	0	0	intercross	LG15 21830998 T C HHLG15g0827 21829200 21831145	sp|Q969G6|RIFK_HUMAN	Riboflavin kinase	RFK
C007	carp006120	1	0	0	intercross	LG15 21830998 T C HHLG15g0828 21834614 21891953	sp|Q92824|PCSK5_HUMAN	Proprotein convertase subtilisin/kexin type 5	PCSK5
C008	carp006121	1	0	0	intercross	LG16 17993151 C G HHLG16g0732 17990707 17993185	sp|Q969G6|RIFK_HUMAN	Riboflavin kinase	RFK
C008	carp006121	1	0	0	intercross	LG16 17993151 C G HHLG16g0733 17996374 18047034	sp|Q92824|PCSK5_HUMAN	Proprotein convertase subtilisin/kexin type 5	PCSK5
C009	carp006124	1	0	0	intercross	LG15 21831853 A T HHLG15g0827 21829200 21831145	sp|Q969G6|RIFK_HUMAN	Riboflavin kinase	RFK
C009	carp006124	1	0	0	intercross	LG15 21831853 A T HHLG15g0828 21834614 21891953	sp|Q92824|PCSK5_HUMAN	Proprotein convertase subtilisin/kexin type 5	PCSK5
C010	carp006126	1	0	0	intercross	LG15 21832190 T C HHLG15g0827 21829200 21831145	sp|Q969G6|RIFK_HUMAN	Riboflavin kinase	RFK
C010	carp006126	1	0	0	intercross	LG15 21832190 T C HHLG15g0828 21834614 21891953	sp|Q92824|PCSK5_HUMAN	Proprotein convertase subtilisin/kexin type 5	PCSK5
C011	carp006127	1	0	0	intercross	LG15 21834115 A G HHLG15g0827 21829200 21831145	sp|Q969G6|RIFK_HUMAN	Riboflavin kinase	RFK
C011	carp006127	1	0	0	intercross	LG15 21834115 A G HHLG15g0828 21834614 21891953	sp|Q92824|PCSK5_HUMAN	Proprotein convertase subtilisin/kexin type 5	PCSK5
C012	carp006130	1	0	0	intercross	LG15 21851998 C G HHLG15g0828 21834614 21891953	sp|Q92824|PCSK5_HUMAN	Proprotein convertase subtilisin/kexin type 5	PCSK5
C013	carp007093	0	1	0	intercross	LG14 23335265 A G HHLG14g0783 23324056 23336681	sp|Q6ZMM2|ATL5_HUMAN	ADAMTS-like protein 5	ADAMTSL5
C014	carp012927	1	0	0	testcross	LG15 11542847 T C HHLG15g0460 11538927 11542837	sp|P41246|MMP9_RABIT	Matrix metalloproteinase-9	MMP9
C014	carp012927	1	0	0	testcross	LG15 11542847 T C HHLG15g0461 11546602 11557988	sp|A2A5K6|ZN335_MOUSE	Zinc finger protein 335	Znf335
C015	carp017510	1	0	0	testcross	LG15 19181701 A T HHLG15g0735 19118319 19180848	sp|P98063|BMP1_MOUSE	Bone morphogenetic protein 1	Bmp1
C015	carp017510	1	0	0	testcross	LG15 19181701 A T HHLG15g0736 19187407 19226391	sp|Q9P2K9|PTHD2_HUMAN	Patched domain-containing protein 2	PTCHD2
C016	carp017511	1	0	0	testcross	LG15 19182360 C G HHLG15g0735 19118319 19180848	sp|P98063|BMP1_MOUSE	Bone morphogenetic protein 1	Bmp1
C016	carp017511	1	0	0	testcross	LG15 19182360 C G HHLG15g0736 19187407 19226391	sp|Q9P2K9|PTHD2_HUMAN	Patched domain-containing protein 2	PTCHD2
C017	carp017630	0	0	1	testcross	LG15 7979720 T G HHLG15g0283 7988237 7993124	sp|Q4R3R9|MIER3_MACFA	Mesoderm induction early response protein 3	MIER3
C018	carp018642	1	0	0	testcross	LG15 10143159 T C HHLG15g0392 10132179 10141101	sp|Q9HBH9|MKNK2_HUMAN	MAP kinase-interacting serine/threonine-protein kinase 2	MKNK2
C018	carp018642	1	0	0	testcross	LG15 10143159 T C HHLG15g0393 10146434 10155461	sp|Q7TT28|REXO1_MOUSE	RNA exonuclease 1 homolog	Rexo1
C019	carp018681	1	0	0	testcross	LG15 10118961 T C HHLG15g0389 10113438 10119247	sp|P43404|ZAP70_MOUSE	Tyrosine-protein kinase ZAP-70	Zap70
C019	carp018681	1	0	0	testcross	LG15 10118961 T C HHLG15g0390 10122017 10125567	sp|Q8BSU7|MOB3A_MOUSE	MOB kinase activator 3A	Mob3a
C020	carp018682	1	0	0	testcross	LG15 10119612 A T HHLG15g0389 10113438 10119247	sp|P43404|ZAP70_MOUSE	Tyrosine-protein kinase ZAP-70	Zap70
C020	carp018682	1	0	0	testcross	LG15 10119612 A T HHLG15g0390 10122017 10125567	sp|Q8BSU7|MOB3A_MOUSE	MOB kinase activator 3A	Mob3a
C021	carp020386	0	1	0	testcross	LG28 4608498 A G HHLG28g0182 4550305 4608949	sp|P70175|DLG3_MOUSE	Disks large homolog 3	Dlg3
C021	carp020386	0	1	0	testcross	LG28 4608498 A G HHLG28g0183 4615520 4638723	sp|Q3KTM2|GDPD5_CHICK	Glycerophosphodiester phosphodiesterase domain-containing protein 5	GDPD5
C022	carp020799	0	0	1	intercross	LG14 19341899 A C HHLG14g0664 19312655 19378536	sp|Q9C0C7|AMRA1_HUMAN	Activating molecule in BECN1-regulated autophagy protein 1	AMBRA1
C023	carp022408	1	0	0	testcross	LG15 14746112 T C HHLG15g0597 14680340 14759273	sp|Q96RW7|HMCN1_HUMAN	Hemicentin-1	HMCN1
C024	carp023349	1	0	0	testcross	LG15 8155609 C G HHLG15g0289 8154073 8155765	sp|Q3ZBD9|MARE1_BOVIN	Microtubule-associated protein RP/EB family member 1	MAPRE1
C024	carp023349	1	0	0	testcross	LG15 8155609 C G HHLG15g0290 8156006 8164787	sp|Q9UBC3|DNM3B_HUMAN	DNA (cytosine-5)-methyltransferase 3B	DNMT3B
C025	carp023400	1	0	0	testcross	LG15 8270719 A G HHLG15g0296 8242301 8263161	sp|O88632|SEM3F_MOUSE	Semaphorin-3F	Sema3f
C025	carp023400	1	0	0	testcross	LG15 8270719 A G HHLG15g0297 8266531 8270603	sp|P42768|WASP_HUMAN	Wiskott-Aldrich syndrome protein	WAS
C025	carp023400	1	0	0	testcross	LG15 8270719 A G HHLG15g0298 8272995 8279801	sp|Q99624|S38A3_HUMAN	Sodium-coupled neutral amino acid transporter 3	SLC38A3
C026	carp023418	1	0	0	testcross	LG15 8317479 A G HHLG15g0300 8302252 8312654	sp|Q6Q0N3|NT5D2_RAT	5'-nucleotidase domain-containing protein 2	Nt5dc2
C026	carp023418	1	0	0	testcross	LG15 8317479 A G HHLG15g0301 8315106 8321304	sp|Q3MII6|TBC25_HUMAN	TBC1 domain family member 25	TBC1D25
C026	carp023418	1	0	0	testcross	LG15 8317479 A G HHLG15g0302 8325412 8328547	sp|Q64181|PROP_CAVPO	Properdin	CFP
C028	carp026099	0	0	1	testcross	LG36 3927421 T C HHLG36g0148 3797194 3924497	sp|Q9JLU4|SHAN3_RAT	SH3 and multiple ankyrin repeat domains protein 3	Shank3
C029	carp026598	0	0	1	intercross	LG15 3851754 A T HHLG15g0133 3829683 3852731	sp|Q6E2N3|TRI33_DANRE	E3 ubiquitin-protein ligase TRIM33	trim33
C029	carp026598	0	0	1	intercross	LG15 3851754 A T HHLG15g0134 3855378 3859703	sp|Q5ZJX0|LAAT1_CHICK	Lysosomal amino acid transporter 1 homolog	PQLC2
C030	carp027378	0	0	1	intercross	LG14 19579295 A C HHLG14g0668 19551650 19579238	sp|Q96BA8|CR3L1_HUMAN	Cyclic AMP-responsive element-binding protein 3-like protein 1	CREB3L1
C031	carp028220	0	1	0	testcross	LG28 3581978 T C HHLG28g0140 3574331 3694266	sp|Q8CFZ4|GPC3_MOUSE	Glypican-3	Gpc3
C032	carp028224	0	1	0	testcross	LG28 3571631 A G HHLG28g0139 3526193 3563530	sp|P51655|GPC4_MOUSE	Glypican-4	Gpc4
C032	carp028224	0	1	0	testcross	LG28 3571631 A G HHLG28g0140 3574331 3694266	sp|Q8CFZ4|GPC3_MOUSE	Glypican-3	Gpc3
C033	carp030825	1	0	0	testcross	LG15 8540419 A G HHLG15g0315 8530923 8534555	sp|B0V2S2|DCR1B_DANRE	5' exonuclease Apollo	dclre1b
C033	carp030825	1	0	0	testcross	LG15 8540419 A G HHLG15g0316 8540399 8544609	sp|P30542|AA1R_HUMAN	Adenosine receptor A1	ADORA1
C034	carp032971	0	0	1	testcross	LG36 2694016 A G HHLG36g0081 2659101 2735114	sp|A8MT70|ZBBX_HUMAN	Zinc finger B-box domain-containing protein 1	ZBBX
C035	carp033423	0	1	0	intercross	LG12 13721056 T C HHLG12g0539 13713090 13724535	sp|Q5UE93|PI3R6_HUMAN	Phosphoinositide 3-kinase regulatory subunit 6	PIK3R6
C035	carp033423	0	1	0	intercross	LG12 13721056 T C HHLG12g0540 13725990 13738626	sp|Q5R562|CP045_PONAB	Uncharacterized protein C16orf45 homolog	cp045
C036	carp035665	1	0	0	testcross	LG15 20492983 T C HHLG15g0782 20476709 20492614	sp|Q287T7|MFRN1_DANRE	Mitoferrin-1	slc25a37
C037	carp037443	1	0	0	testcross	LG15 11753569 T G HHLG15g0472 11741266 11750278	sp|Q5E9S2|NFYA_BOVIN	Nuclear transcription factor Y subunit alpha	NFYA
C037	carp037443	1	0	0	testcross	LG15 11753569 T G HHLG15g0473 11751919 11753764	sp|Q5R7E7|NGRN_PONAB	Neugrin	NGRN
C037	carp037443	1	0	0	testcross	LG15 11753569 T G HHLG15g0474 11756391 11769121	sp|Q6NUT7|SORT1_DANRE	Sortilin	sort1
C038	carp037549	1	0	0	testcross	LG15 14348079 A G HHLG15g0577 14339711 14342770	sp|B0S5Y3|S5A3A_DANRE	Solute carrier family 52	S5A3A
C038	carp037549	1	0	0	testcross	LG15 14348079 A G HHLG15g0578 14349583 14354191	sp|A5PLL7|TM189_HUMAN	Transmembrane protein 189	TMEM189
C038	carp037549	1	0	0	testcross	LG15 14348079 A G HHLG15g0579 14356637 14357476	sp|Q05826|CEBPB_CHICK	CCAAT/enhancer-binding protein beta	CEBPB
C039	carp041393	0	1	0	intercross	LG14 17312139 A G HHLG14g0615 17309445 17312013	sp|Q3ZCC8|TPPP3_BOVIN	Tubulin polymerization-promoting protein family member 3	TPPP3
C039	carp041393	0	1	0	intercross	LG14 17312139 A G HHLG14g0616 17321327 17327866	sp|Q5M872|DPEP2_RAT	Dipeptidase 2	Dpep2
C041	carp050738	1	0	0	testcross	LG15 9219594 A C HHLG15g0352 9205569 9211707	sp|Q6PFT6|TMM47_DANRE	Transmembrane protein 47	tmem47
C041	carp050738	1	0	0	testcross	LG15 9219594 A C HHLG15g0353 9215488 9217711	sp|Q5RCB6|TMG1_PONAB	Transmembrane gamma-carboxyglutamic acid protein 1	PRRG1
C041	carp050738	1	0	0	testcross	LG15 9219594 A C HHLG15g0354 9221872 9225945	sp|P36551|HEM6_HUMAN	Oxygen-dependent coproporphyrinogen-III oxidase	HEM6
C041	carp050738	1	0	0	testcross	LG15 9219594 A C HHLG15g0355 9227922 9230613	sp|Q5TID7|CC181_HUMAN	Coiled-coil domain-containing protein 181	CCDC181
C042	carp050747	1	0	0	testcross	LG15 9203511 T C HHLG15g0351 9197541 9203141	sp|Q8N5C8|TAB3_HUMAN	TGF-beta-activated kinase 1 and MAP3K7-binding protein 3	TAB3
C042	carp050747	1	0	0	testcross	LG15 9203511 T C HHLG15g0352 9205569 9211707	sp|Q6PFT6|TMM47_DANRE	Transmembrane protein 47	tmem47
C047	carp060805	1	0	0	intercross	scaffold1544 42521 T C HHUNg0597 33966 36709	sp|Q7T356|143BB_DANRE	14-3-3 protein beta/alpha-B	ywhabb
C047	carp060805	1	0	0	intercross	scaffold1544 42521 T C HHUNg0598 42570 45142	sp|Q9PVW8|SAL_SILAS	Rhamnose-binding lectin	SAL
C048	carp064960	1	0	0	testcross	LG15 22677981 T C HHLG15g0853 22643696 22668640	sp|Q9JJP2|P73_MOUSE	Tumor protein p73	Tp73
C048	carp064960	1	0	0	testcross	LG15 22677981 T C HHLG15g0854 22678610 22690083	sp|Q9P2S5|WRP73_HUMAN	WD repeat-containing protein WRAP73	WRAP73
C049	carp066847	1	0	0	testcross	LG15 10430088 A G HHLG15g0411 10416756 10427284	sp|D3Z7P3|GLSK_MOUSE	Glutaminase kidney isoform	GLSK
C049	carp066847	1	0	0	testcross	LG15 10430088 A G HHLG15g0412 10430398 10453666	sp|Q6P4Z2|CO2A1_XENTR	Collagen alpha-1(II) chain	col2a1
C050	carp066875	1	0	0	testcross	LG15 10357026 A G HHLG15g0400 10349055 10352563	sp|Q9R1K5|FZR_MOUSE	Fizzy-related protein homolog	Fzr1
C050	carp066875	1	0	0	testcross	LG15 10357026 A G HHLG15g0401 10354108 10359834	sp|O94927|HAUS5_HUMAN	HAUS augmin-like complex subunit 5	HAUS5
C050	carp066875	1	0	0	testcross	LG15 10357026 A G HHLG15g0402 10363840 10366436	sp|Q8NFQ8|TOIP2_HUMAN	Torsin-1A-interacting protein 2	TOR1AIP2
C051	carp066881	1	0	0	testcross	LG15 10342537 A C HHLG15g0398 10325537 10337254	sp|Q0VG18|SIM24_MOUSE	Small integral membrane protein 24	Smim24
C051	carp066881	1	0	0	testcross	LG15 10342537 A C HHLG15g0399 10342520 10343854	sp|Q7ZUX6|DOHH_DANRE	Deoxyhypusine hydroxylase	dohh
C051	carp066881	1	0	0	testcross	LG15 10342537 A C HHLG15g0400 10349055 10352563	sp|Q9R1K5|FZR_MOUSE	Fizzy-related protein homolog	Fzr1
C053	carp067130	1	0	0	intercross	LG15 21904666 T C HHLG15g0829 21899483 21913947	sp|Q91VX2|UBAP2_MOUSE	Ubiquitin-associated protein 2	Ubap2
C055	carp069836	1	0	0	testcross	LG15 23413767 T C HHLG15g0878 23404549 23406533	sp|Q0MQA6|NDUA7_PONPY	NADH dehydrogenase [ubiquinone] 1 alpha subcomplex subunit 7	NDUFA7
C055	carp069836	1	0	0	testcross	LG15 23413767 T C HHLG15g0879 23413310 23414344	sp|Q9UJ42|GP160_HUMAN	Probable G-protein coupled receptor 160	GPR160
C057	carp081988	1	0	0	testcross	LG15 22130591 A G HHLG15g0840 22078649 22130578	sp|Q91987|NTRK2_CHICK	BDNF/NT-3 growth factors receptor	NTRK2
C058	carp081992	1	0	0	testcross	LG15 22144235 A G HHLG15g0841 22144265 22185444	sp|Q4U2V3|CBPC1_DANRE	Cytosolic carboxypeptidase 1	agtpbp1
C059	carp084964	1	0	0	testcross	LG15 22846692 A T HHLG15g0861 22829398 22845725	sp|Q8R500|MFN2_RAT	Mitofusin-2	Mfn2
C060	carp084967	1	0	0	testcross	LG15 22845979 T C HHLG15g0861 22829398 22845725	sp|Q8R500|MFN2_RAT	Mitofusin-2	Mfn2
C061	carp085416	0	0	1	testcross	LG36 3790655 A G HHLG36g0147 3792621 3793175	sp|Q4ACU6|SHAN3_MOUSE	SH3 and multiple ankyrin repeat domains protein 3	Shank3
C061	carp085416	0	0	1	testcross	LG36 3790655 A G HHLG36g0148 3797194 3924497	sp|Q9JLU4|SHAN3_RAT	SH3 and multiple ankyrin repeat domains protein 3	Shank3
C062	carp085422	0	0	1	testcross	LG36 3795519 T C HHLG36g0147 3792621 3793175	sp|Q4ACU6|SHAN3_MOUSE	SH3 and multiple ankyrin repeat domains protein 3	Shank3
C062	carp085422	0	0	1	testcross	LG36 3795519 T C HHLG36g0148 3797194 3924497	sp|Q9JLU4|SHAN3_RAT	SH3 and multiple ankyrin repeat domains protein 3	Shank3
C063	carp086001	1	0	0	intercross	LG15 18121950 A G HHLG15g0686 18066203 18129111	sp|Q5DU25|IQEC2_MOUSE	IQ motif and SEC7 domain-containing protein 2	Iqsec2
C064	carp087990	1	0	0	intercross	LG15 19709292 T C HHLG15g0751 19700634 19703530	sp|Q5FVB2|LMO41_XENTR	LIM domain transcription factor LMO4.1	lmo4.1
C064	carp087990	1	0	0	intercross	LG15 19709292 T C HHLG15g0752 19709632 19714164	sp|O00622|CYR61_HUMAN	Protein CYR61	CYR61
C065	carp088100	1	0	0	intercross	LG15 19804750 T C HHLG15g0756 19791228 19844192	sp|Q800Q5|T7L1B_DANRE	Transcription factor 7-like 1-B	tcf7l1b
C066	carp093309	1	0	0	testcross	LG15 19231270 T C HHLG15g0736 19187407 19226391	sp|Q9P2K9|PTHD2_HUMAN	Patched domain-containing protein 2	PTCHD2
C067	carp093913	0	0	1	testcross	LG36 2987422 T C HHLG36g0099 2980003 2983127	sp|A9CJC9|PHRA_AGRFC	Deoxyribodipyrimidine photo-lyase	phrA
C067	carp093913	0	0	1	testcross	LG36 2987422 T C HHLG36g0100 2984819 2986841	sp|A9CJC9|PHRA_AGRFC	Deoxyribodipyrimidine photo-lyase	phrA
C067	carp093913	0	0	1	testcross	LG36 2987422 T C HHLG36g0101 2987740 2989484	sp|P11183|GCSH_CHICK	Glycine cleavage system H protein	GCSH
C067	carp093913	0	0	1	testcross	LG36 2987422 T C HHLG36g0102 2992088 3024302	sp|Q3ZCN5|OTOGL_HUMAN	Otogelin-like protein	OTOGL
C068	carp093914	0	0	1	testcross	LG36 2987606 T C HHLG36g0099 2980003 2983127	sp|A9CJC9|PHRA_AGRFC	Deoxyribodipyrimidine photo-lyase	phrA
C068	carp093914	0	0	1	testcross	LG36 2987606 T C HHLG36g0100 2984819 2986841	sp|A9CJC9|PHRA_AGRFC	Deoxyribodipyrimidine photo-lyase	phrA
C068	carp093914	0	0	1	testcross	LG36 2987606 T C HHLG36g0101 2987740 2989484	sp|P11183|GCSH_CHICK	Glycine cleavage system H protein	GCSH
C068	carp093914	0	0	1	testcross	LG36 2987606 T C HHLG36g0102 2992088 3024302	sp|Q3ZCN5|OTOGL_HUMAN	Otogelin-like protein	OTOGL
C069	carp093923	0	0	1	testcross	LG36 2958887 T C HHLG36g0097 2940617 2956822	sp|Q15911|ZFHX3_HUMAN	Zinc finger homeobox protein 3	ZFHX3
C070	carp094144	1	0	0	testcross	LG15 22817584 T C HHLG15g0860 22805143 22824186	sp|P24802|PLOD1_CHICK	Procollagen-lysine	PLOD1
C071	carp094524	1	0	0	testcross	LG15 22047088 A G HHLG15g0836 22044223 22057823	sp|Q6NWC9|GKAP1_DANRE	G kinase-anchoring protein 1	gkap1
C072	carp096344	0	0	1	intercross	LG5 15217814 T G HHLG5g0618 15220060 15240288	sp|Q3UHK8|TNR6A_MOUSE	Trinucleotide repeat-containing gene 6A protein	Tnrc6a
C073	carp096899	1	0	0	testcross	LG27 23717554 A G HHLG27g0709 23661961 23746530	sp|Q9ERS6|IRPL2_MOUSE	X-linked interleukin-1 receptor accessory protein-like 2	Il1rapl2
C074	carp100657	1	0	0	testcross	LG15 11843860 A G HHLG15g0479 11831013 11842012	sp|P38403|GNAI3_CAVPO	Guanine nucleotide-binding protein G(k) subunit alpha	GNAI3
C074	carp100657	1	0	0	testcross	LG15 11843860 A G HHLG15g0480 11845251 11848639	sp|P19087|GNAT2_HUMAN	Guanine nucleotide-binding protein G(t) subunit alpha-2	GNAT2
C074	carp100657	1	0	0	testcross	LG15 11843860 A G HHLG15g0481 11849103 11855820	sp|P04696|GNAT2_BOVIN	Guanine nucleotide-binding protein G(t) subunit alpha-2	GNAT2
C075	carp100674	1	0	0	testcross	LG15 13766800 A G HHLG15g0559 13649805 13828244	sp|Q68Y21|GRID2_DANRE	Glutamate receptor ionotropic	GRID2
C076	carp101018	1	0	0	intercross	LG15 21222794 T G HHLG15g0806 21197851 21222597	sp|Q6P6Z8|ODO1_XENLA	2-oxoglutarate dehydrogenase	ODO1
C076	carp101018	1	0	0	intercross	LG15 21222794 T G HHLG15g0807 21227612 21230550	sp|P91791|PPIA_HEMPU	Peptidyl-prolyl cis-trans isomerase	PPIA
C077	carp101022	1	0	0	intercross	LG15 21207103 T C HHLG15g0806 21197851 21222597	sp|Q6P6Z8|ODO1_XENLA	2-oxoglutarate dehydrogenase	ODO1
C078	carp101054	1	0	0	intercross	LG15 21150329 T C HHLG15g0802 21142311 21150058	sp|A0JPF5|F16B2_DANRE	Protein FAM160B2	fam160b2
C078	carp101054	1	0	0	intercross	LG15 21150329 T C HHLG15g0803 21151426 21153521	sp|Q568Q0|NUD18_DANRE	8-oxo-dGDP phosphatase NUDT18	nudt18
C078	carp101054	1	0	0	intercross	LG15 21150329 T C HHLG15g0804 21156244 21158678	sp|Q568Q0|NUD18_DANRE	8-oxo-dGDP phosphatase NUDT18	nudt18
C078	carp101054	1	0	0	intercross	LG15 21150329 T C HHLG15g0805 21160035 21193584	sp|Q13443|ADAM9_HUMAN	Disintegrin and metalloproteinase domain-containing protein 9	ADAM9
C079	carp101059	1	0	0	intercross	LG15 21148071 A T HHLG15g0802 21142311 21150058	sp|A0JPF5|F16B2_DANRE	Protein FAM160B2	fam160b2
C079	carp101059	1	0	0	intercross	LG15 21148071 A T HHLG15g0803 21151426 21153521	sp|Q568Q0|NUD18_DANRE	8-oxo-dGDP phosphatase NUDT18	nudt18
C079	carp101059	1	0	0	intercross	LG15 21148071 A T HHLG15g0804 21156244 21158678	sp|Q568Q0|NUD18_DANRE	8-oxo-dGDP phosphatase NUDT18	nudt18
C080	carp103111	1	0	0	testcross	LG15 18769832 C G HHLG15g0727 18754383 18769187	sp|Q58EK3|PLCX3_DANRE	PI-PLC X domain-containing protein 3	plcxd3
C080	carp103111	1	0	0	testcross	LG15 18769832 C G HHLG15g0728 18778280 18785351	sp|Q9TUQ3|CO7_PIG	Complement component C7	C7
C081	carp103673	1	0	0	testcross	LG15 11342930 A G HHLG15g0446 11333880 11337903	sp|Q9NT22|EMIL3_HUMAN	EMILIN-3	EMILIN3
C081	carp103673	1	0	0	testcross	LG15 11342930 A G HHLG15g0447 11348719 11358105	sp|Q9BYL1|SAM10_HUMAN	Sterile alpha motif domain-containing protein 10	SAMD10
C082	carp107548	1	0	0	intercross	LG15 20702924 A T HHLG15g0787 20676709 20696577	sp|Q9BYZ6|RHBT2_HUMAN	Rho-related BTB domain-containing protein 2	RHOBTB2
C082	carp107548	1	0	0	intercross	LG15 20702924 A T HHLG15g0788 20702627 20808415	sp|Q96S96|PEBP4_HUMAN	Phosphatidylethanolamine-binding protein 4	PEBP4
C083	carp109517	0	1	0	intercross	LG14 22724500 C G HHLG14g0761 22701331 22825025	sp|Q76KP1|B4GN4_HUMAN	N-acetyl-beta-glucosaminyl-glycoprotein 4-beta-N-acetylgalactosaminyltransferase 1	B4GALNT4
C084	carp116595	0	0	1	testcross	LG42 8205643 T C HHLG42g0306 8205889 8208256	sp|P24049|RL17_RAT	60S ribosomal protein L17	Rpl17
C084	carp116595	0	0	1	testcross	LG42 8205643 T C HHLG42g0307 8210489 8212246	sp|O35762|NKX61_RAT	Homeobox protein Nkx-6.1	Nkx6-1
C085	carp116911	1	0	0	testcross	LG15 20213679 A G HHLG15g0770 20125763 20211951	sp|O88480|CABIN_RAT	Calcineurin-binding protein cabin-1	Cabin1
C085	carp116911	1	0	0	testcross	LG15 20213679 A G HHLG15g0771 20221457 20224217	sp|P79779|TBX6L_CHICK	T-box-containing protein TBX6L (Fragment)	TBX6L
C086	carp117856	1	0	0	testcross	LG15 10027287 A G HHLG15g0386 10018839 10022904	sp|Q568I2|ACER1_DANRE	Alkaline ceramidase 1	acer1
C086	carp117856	1	0	0	testcross	LG15 10027287 A G HHLG15g0387 10027399 10041232	sp|O00160|MYO1F_HUMAN	Unconventional myosin-If	MYO1F
C087	carp117857	0	0	1	intercross	LG15 10014905 A C HHLG15g0385 9999068 10016840	sp|Q03111|ENL_HUMAN	Protein ENL	MLLT1
C087	carp117857	0	0	1	intercross	LG15 10014905 A C HHLG15g0386 10018839 10022904	sp|Q568I2|ACER1_DANRE	Alkaline ceramidase 1	acer1
C088	carp120428	0	0	1	intercross	LG15 11027289 T C HHLG15g0430 11016862 11018858	sp|Q568H3|MD2L2_DANRE	Mitotic spindle assembly checkpoint protein MAD2B	mad2l2
C089	carp123605	0	1	0	testcross	LG28 3913737 A C HHLG28g0157 3903150 3906511	sp|Q7ZWA3|RBMX_DANRE	RNA-binding motif protein	RBMX
C089	carp123605	0	1	0	testcross	LG28 3913737 A C HHLG28g0158 3908532 3917418	sp|Q5R8Y6|TM9S2_PONAB	Transmembrane 9 superfamily member 2	TM9SF2
C089	carp123605	0	1	0	testcross	LG28 3913737 A C HHLG28g0159 3921234 3922535	sp|Q96P66|GP101_HUMAN	Probable G-protein coupled receptor 101	GPR101
C091	carp126958	1	0	0	testcross	LG15 8383857 A C HHLG15g0308 8372375 8374623	sp|Q3TGF2|F107B_MOUSE	Protein FAM107B	Fam107b
C091	carp126958	1	0	0	testcross	LG15 8383857 A C HHLG15g0309 8376594 8388840	sp|Q6UXG2|K1324_HUMAN	UPF0577 protein KIAA1324	KIAA1324
C091	carp126958	1	0	0	testcross	LG15 8383857 A C HHLG15g0310 8389675 8394520	sp|Q08C53|BBOF1_DANRE	Basal body-orientation factor 1	ccdc176
C092	carp126966	1	0	0	testcross	LG15 8404745 T C HHLG15g0311 8394696 8405852	sp|Q90336|MK14A_CYPCA	Mitogen-activated protein kinase 14A	mapk14a
C092	carp126966	1	0	0	testcross	LG15 8404745 T C HHLG15g0312 8408184 8421212	sp|O70551|SRPK1_MOUSE	SRSF protein kinase 1	Srpk1
C093	carp127809	0	1	0	intercross	LG14 19993045 A G HHLG14g0695 19985786 19999462	sp|P63116|AAA1_RAT	Asc-type amino acid transporter 1	Slc7a10
C094	carp127830	0	0	1	intercross	LG14 20049692 T C HHLG14g0699 20035654 20049374	sp|Q80WJ6|MRP9_MOUSE	Multidrug resistance-associated protein 9	Abcc12
C095	carp128618	0	1	0	testcross	LG28 2966690 A G HHLG28g0100 2946967 2964743	sp|Q8CFV2|F149A_MOUSE	Protein FAM149A	Fam149a
C095	carp128618	0	1	0	testcross	LG28 2966690 A G HHLG28g0101 2965362 2968930	sp|Q9DBW0|CP4V2_MOUSE	Cytochrome P450 4V2	Cyp4v2
C096	carp128833	0	1	0	intercross	LG14 22074373 C G HHLG14g0742 21960482 22078685	sp|O15943|CADN_DROME	Neural-cadherin	CadN
C097	carp129279	0	1	0	intercross	LG14 22423902 A G HHLG14g0750 22399752 22419967	sp|Q60520|SIN3A_MOUSE	Paired amphipathic helix protein Sin3a	Sin3a
C099	carp129371	0	1	0	intercross	LG14 22525500 T C HHLG14g0752 22491331 22524542	sp|P97414|KCNQ1_MOUSE	Potassium voltage-gated channel subfamily KQT member 1	Kcnq1
C099	carp129371	0	1	0	intercross	LG14 22525500 T C HHLG14g0753 22529395 22530173	sp|P49918|CDN1C_HUMAN	Cyclin-dependent kinase inhibitor 1C	CDKN1C
C099	carp129371	0	1	0	intercross	LG14 22525500 T C HHLG14g0754 22534275 22548783	sp|Q9NZQ8|TRPM5_HUMAN	Transient receptor potential cation channel subfamily M member 5	TRPM5
C101	carp132232	1	0	0	intercross	LG15 15845153 A G HHLG15g0616 15816165 15864626	sp|A6QLU6|AGRD1_BOVIN	Adhesion G-protein coupled receptor D1	ADGRD1
C103	carp132578	1	0	0	intercross	LG15 21931796 A G HHLG15g0830 21916235 21937138	sp|Q76LX8|ATS13_HUMAN	A disintegrin and metalloproteinase with thrombospondin motifs 13	ADAMTS13
C103	carp132578	1	0	0	intercross	LG15 21931796 A G HHLG15g0831 21938500 21958159	sp|P52826|CACP_COLLI	Carnitine O-acetyltransferase	CRAT
C104	carp132736	1	0	0	testcross	LG15 15505785 T G HHLG15g0608 15500511 15547388	sp|P18466|HA19_CANFA	DLA class I histocompatibility antigen	HA19
C105	carp132788	1	0	0	testcross	LG15 23361195 A T HHLG15g0875 23354570 23358782	sp|Q91756|GLRK_XENLA	Glutamate receptor U1	kbp
C105	carp132788	1	0	0	testcross	LG15 23361195 A T HHLG15g0876 23365369 23376771	sp|Q86TI2|DPP9_HUMAN	Dipeptidyl peptidase 9	DPP9
C106	carp132829	1	0	0	testcross	LG15 23176563 A G HHLG15g0868 23167249 23167928	sp|Q805E8|ANFB_OREMO	Brain natriuretic peptide	nppb
C106	carp132829	1	0	0	testcross	LG15 23176563 A G HHLG15g0869 23171560 23172693	sp|P83964|ANF_ACITR	Natriuretic peptides A	nppa
C106	carp132829	1	0	0	testcross	LG15 23176563 A G HHLG15g0870 23177678 23194464	sp|Q9TT16|CLCN6_RABIT	Chloride transport protein 6	CLCN6
C107	carp133836	1	0	0	testcross	LG15 11435392 T C HHLG15g0451 11430546 11431070	sp|Q8BGW3|BHE23_MOUSE	Class E basic helix-loop-helix protein 23	Bhlhe23
C107	carp133836	1	0	0	testcross	LG15 11435392 T C HHLG15g0452 11433726 11436540	sp|Q6PC55|GID8_DANRE	Glucose-induced degradation protein 8 homolog	gid8
C107	carp133836	1	0	0	testcross	LG15 11435392 T C HHLG15g0453 11437450 11445746	sp|Q8VCL5|S17A9_MOUSE	Solute carrier family 17 member 9	Slc17a9
C108	carp133842	1	0	0	testcross	LG15 11455422 A G HHLG15g0453 11437450 11445746	sp|Q8VCL5|S17A9_MOUSE	Solute carrier family 17 member 9	Slc17a9
C108	carp133842	1	0	0	testcross	LG15 11455422 A G HHLG15g0454 11449270 11455021	sp|O42196|DNJC5_XENLA	DnaJ homolog subfamily C member 5	dnajc5
C108	carp133842	1	0	0	testcross	LG15 11455422 A G HHLG15g0455 11458347 11469013	sp|Q5RCT1|TPD54_PONAB	Tumor protein D54	TPD52L2
C109	carp133915	1	0	0	testcross	LG15 11469965 A G HHLG15g0455 11458347 11469013	sp|Q5RCT1|TPD54_PONAB	Tumor protein D54	TPD52L2
C109	carp133915	1	0	0	testcross	LG15 11469965 A G HHLG15g0456 11472516 11473423	sp|Q6PFP3|PDPFA_DANRE	Pancreatic progenitor cell differentiation and proliferation factor A	ppdpfa
C109	carp133915	1	0	0	testcross	LG15 11469965 A G HHLG15g0457 11477362 11482743	sp|Q13882|PTK6_HUMAN	Protein-tyrosine kinase 6	PTK6
C111	carp134101	1	0	0	intercross	LG15 15801150 C G HHLG15g0615 15700872 15809040	sp|Q80U40|RIMB2_MOUSE	RIMS-binding protein 2	Rimbp2
C112	carp134184	1	0	0	testcross	LG15 9572898 A C HHLG15g0370 9559018 9569015	sp|Q6GQB9|EDEM3_XENLA	ER degradation-enhancing alpha-mannosidase-like protein 3	edem3
C112	carp134184	1	0	0	testcross	LG15 9572898 A C HHLG15g0371 9571561 9574835	sp|Q6NYR8|NPL_DANRE	N-acetylneuraminate lyase	npl
C112	carp134184	1	0	0	testcross	LG15 9572898 A C HHLG15g0372 9577572 9579483	sp|Q7SXP0|S22BB_DANRE	Vesicle-trafficking protein SEC22b-B	sec22bb
C113	carp134185	1	0	0	testcross	LG15 9569191 A G HHLG15g0370 9559018 9569015	sp|Q6GQB9|EDEM3_XENLA	ER degradation-enhancing alpha-mannosidase-like protein 3	edem3
C113	carp134185	1	0	0	testcross	LG15 9569191 A G HHLG15g0371 9571561 9574835	sp|Q6NYR8|NPL_DANRE	N-acetylneuraminate lyase	npl
C113	carp134185	1	0	0	testcross	LG15 9569191 A G HHLG15g0372 9577572 9579483	sp|Q7SXP0|S22BB_DANRE	Vesicle-trafficking protein SEC22b-B	sec22bb
C114	carp134194	1	0	0	testcross	LG15 9525639 T C HHLG15g0368 9508707 9524161	sp|Q6NVG7|GT252_MOUSE	Procollagen galactosyltransferase 2	Colgalt2
C114	carp134194	1	0	0	testcross	LG15 9525639 T C HHLG15g0369 9529326 9545056	sp|Q8K207|CA021_MOUSE	Uncharacterized protein C1orf21 homolog	CA021
C115	carp134195	1	0	0	testcross	LG15 9521462 T C HHLG15g0368 9508707 9524161	sp|Q6NVG7|GT252_MOUSE	Procollagen galactosyltransferase 2	Colgalt2
C115	carp134195	1	0	0	testcross	LG15 9521462 T C HHLG15g0369 9529326 9545056	sp|Q8K207|CA021_MOUSE	Uncharacterized protein C1orf21 homolog	CA021
C116	carp137777	1	0	0	testcross	LG15 23205660 A C HHLG15g0871 23196501 23206093	sp|Q5I598|MTHR_BOVIN	Methylenetetrahydrofolate reductase	MTHFR
C118	carp151805	0	1	0	intercross	LG14 17099821 A G HHLG14g0606 17038140 17115553	sp|Q12968|NFAC3_HUMAN	Nuclear factor of activated T-cells	NFAC3
C119	carp152452	1	0	0	testcross	LG15 20883500 A G HHLG15g0790 20840000 20882076	sp|Q9JI08|BIN3_MOUSE	Bridging integrator 3	Bin3
C119	carp152452	1	0	0	testcross	LG15 20883500 A G HHLG15g0791 20883974 20907323	sp|Q9UKU0|ACSL6_HUMAN	Long-chain-fatty-acid--CoA ligase 6	ACSL6
C120	carp154356	0	0	1	testcross	LG36 3848281 T C HHLG36g0148 3797194 3924497	sp|Q9JLU4|SHAN3_RAT	SH3 and multiple ankyrin repeat domains protein 3	Shank3
C121	carp160271	1	0	0	testcross	LG15 22560533 T C HHLG15g0850 22553431 22562449	sp|Q6DRI7|DDX51_DANRE	ATP-dependent RNA helicase DDX51	ddx51
C122	carp160274	1	0	0	testcross	LG15 22563082 T G HHLG15g0850 22553431 22562449	sp|Q6DRI7|DDX51_DANRE	ATP-dependent RNA helicase DDX51	ddx51
C122	carp160274	1	0	0	testcross	LG15 22563082 T G HHLG15g0851 22572297 22611138	sp|F1SPM8|AAK1_PIG	AP2-associated protein kinase 1	AAK1
C123	carp160276	1	0	0	testcross	LG15 22564442 A G HHLG15g0850 22553431 22562449	sp|Q6DRI7|DDX51_DANRE	ATP-dependent RNA helicase DDX51	ddx51
C123	carp160276	1	0	0	testcross	LG15 22564442 A G HHLG15g0851 22572297 22611138	sp|F1SPM8|AAK1_PIG	AP2-associated protein kinase 1	AAK1
C124	carp164051	0	1	0	testcross	LG28 4389930 A G HHLG28g0169 4379536 4380630	sp|P51582|P2RY4_HUMAN	P2Y purinoceptor 4	P2RY4
C124	carp164051	0	1	0	testcross	LG28 4389930 A G HHLG28g0170 4384421 4401168	sp|Q2I6J0|SHP2B_DANRE	Phosphatidylinositol 3	SHP2B
C125	carp164663	1	0	0	testcross	LG15 9693539 A G HHLG15g0374 9664850 9698111	sp|Q04721|NOTC2_HUMAN	Neurogenic locus notch homolog protein 2	NOTCH2
C125	carp164663	1	0	0	testcross	LG15 9693539 A G HHLG15g0375 9701649 9705891	sp|Q8R1T4|S35A3_MOUSE	UDP-N-acetylglucosamine transporter	Slc35a3
C126	carp167407	1	0	0	testcross	LG27 23653434 T C HHLG27g0708 23620624 23660723	sp|P83510|TNIK_MOUSE	Traf2 and NCK-interacting protein kinase	Tnik
C126	carp167407	1	0	0	testcross	LG27 23653434 T C HHLG27g0709 23661961 23746530	sp|Q9ERS6|IRPL2_MOUSE	X-linked interleukin-1 receptor accessory protein-like 2	Il1rapl2
C128	carp168806	0	1	0	testcross	LG28 2895420 T C HHLG28g0098 2881503 2891211	sp|Q9PU47|PDLI3_CHICK	PDZ and LIM domain protein 3	PDLIM3
C128	carp168806	0	1	0	testcross	LG28 2895420 T C HHLG28g0099 2895527 2934266	sp|O35413|SRBS2_RAT	Sorbin and SH3 domain-containing protein 2	Sorbs2
C129	carp168815	0	1	0	testcross	LG28 2867365 A G HHLG28g0097 2874932 2880173	sp|Q0P4C5|CD047_DANRE	UPF0602 protein C4orf47 homolog	c4orf47
C130	carp168843	0	1	0	testcross	LG28 2915619 T C HHLG28g0099 2895527 2934266	sp|O35413|SRBS2_RAT	Sorbin and SH3 domain-containing protein 2	Sorbs2
C131	carp170472	1	0	0	testcross	LG15 22690306 T G HHLG15g0854 22678610 22690083	sp|Q9P2S5|WRP73_HUMAN	WD repeat-containing protein WRAP73	WRAP73
C131	carp170472	1	0	0	testcross	LG15 22690306 T G HHLG15g0855 22693849 22698189	sp|Q5T0D9|TPRGL_HUMAN	Tumor protein p63-regulated gene 1-like protein	TPRG1L
C132	carp170755	0	1	0	testcross	LG28 3422004 T C HHLG28g0132 3423596 3425650	sp|E1BPQ1|FOXO1_BOVIN	Forkhead box protein O1	FOXO1
C133	carp170939	0	1	0	testcross	LG28 3352870 A G HHLG28g0125 3340599 3342942	sp|Q33BP8|FOXN3_PIG	Forkhead box protein N3	FOXN3
C133	carp170939	0	1	0	testcross	LG28 3352870 A G HHLG28g0126 3345886 3352823	sp|Q6DD88|ATLA3_HUMAN	Atlastin-3	ATL3
C133	carp170939	0	1	0	testcross	LG28 3352870 A G HHLG28g0127 3355622 3362242	sp|P45591|COF2_MOUSE	Cofilin-2	Cfl2
C134	carp171706	0	1	0	testcross	LG28 3282571 C G HHLG28g0118 3280821 3284802	sp|Q1ECW2|NPAS4_DANRE	Neuronal PAS domain-containing protein 4	npas4
C135	carp171892	0	1	0	testcross	LG28 3236519 A G HHLG28g0114 3227581 3228270	sp|Q8UW74|HE71A_XENLA	Transcription factor HES-7.1-A	HE71a
C135	carp171892	0	1	0	testcross	LG28 3236519 A G HHLG28g0115 3230666 3231351	sp|Q8UW74|HE71A_XENLA	Transcription factor HES-7.1-A	HE71a
C135	carp171892	0	1	0	testcross	LG28 3236519 A G HHLG28g0116 3236038 3236984	sp|Q03958|PFD6_MOUSE	Prefoldin subunit 6	Pfdn6
C135	carp171892	0	1	0	testcross	LG28 3236519 A G HHLG28g0117 3242079 3267599	sp|Q2YDI0|RM11_BOVIN	39S ribosomal protein L11	RM11
C136	carp171940	0	1	0	testcross	LG28 3231583 A G HHLG28g0114 3227581 3228270	sp|Q8UW74|HE71A_XENLA	Transcription factor HES-7.1-A	HE71a
C136	carp171940	0	1	0	testcross	LG28 3231583 A G HHLG28g0115 3230666 3231351	sp|Q8UW74|HE71A_XENLA	Transcription factor HES-7.1-A	HE71a
C136	carp171940	0	1	0	testcross	LG28 3231583 A G HHLG28g0116 3236038 3236984	sp|Q03958|PFD6_MOUSE	Prefoldin subunit 6	Pfdn6
C137	carp176389	1	0	0	testcross	LG27 23523975 T G HHLG27g0702 23520036 23526680	sp|Q5RFN7|SH3L1_PONAB	SH3 domain-binding glutamic acid-rich-like protein	SH3BGRL
C137	carp176389	1	0	0	testcross	LG27 23523975 T G HHLG27g0703 23527583 23539068	sp|P18608|HMGN1_MOUSE	Non-histone chromosomal protein HMG-14	Hmgn1
C139	carp179202	0	1	0	intercross	LG14 19252514 T C HHLG14g0657 19233548 19242567	sp|P06398|TNNT3_COTJA	Troponin T	TNNT3
C139	carp179202	0	1	0	intercross	LG14 19252514 T C HHLG14g0658 19248920 19253296	sp|Q8C494|PRR33_MOUSE	Proline-rich protein 33	Prr33
C139	carp179202	0	1	0	intercross	LG14 19252514 T C HHLG14g0659 19254674 19262826	sp|P19973|LSP1_MOUSE	Lymphocyte-specific protein 1	Lsp1
C140	carp179229	0	0	1	intercross	LG14 19232149 T C HHLG14g0656 19196154 19229679	sp|O55225|OTOG_MOUSE	Otogelin	Otog
C140	carp179229	0	0	1	intercross	LG14 19232149 T C HHLG14g0657 19233548 19242567	sp|P06398|TNNT3_COTJA	Troponin T	TNNT3
C141	carp181027	0	1	0	testcross	LG28 3702952 T C HHLG28g0140 3574331 3694266	sp|Q8CFZ4|GPC3_MOUSE	Glypican-3	Gpc3
C141	carp181027	0	1	0	testcross	LG28 3702952 T C HHLG28g0141 3700545 3701471	sp|A9JSR5|CC160_XENTR	Coiled-coil domain-containing protein 160 homolog	CC160
C141	carp181027	0	1	0	testcross	LG28 3702952 T C HHLG28g0142 3704077 3706999	sp|Q9Y376|CAB39_HUMAN	Calcium-binding protein 39	CAB39
C142	carp181029	0	1	0	testcross	LG28 3705957 A G HHLG28g0141 3700545 3701471	sp|A9JSR5|CC160_XENTR	Coiled-coil domain-containing protein 160 homolog	CC160
C142	carp181029	0	1	0	testcross	LG28 3705957 A G HHLG28g0142 3704077 3706999	sp|Q9Y376|CAB39_HUMAN	Calcium-binding protein 39	CAB39
C142	carp181029	0	1	0	testcross	LG28 3705957 A G HHLG28g0143 3713513 3716548	sp|Q9D4J7|PHF6_MOUSE	PHD finger protein 6	Phf6
C145	carp187391	0	1	0	testcross	LG28 3804646 A G HHLG28g0150 3800390 3802727	sp|Q9WUH4|FHL1_RAT	Four and a half LIM domains protein 1	Fhl1
C145	carp187391	0	1	0	testcross	LG28 3804646 A G HHLG28g0151 3805724 3833238	sp|Q14244|MAP7_HUMAN	Ensconsin	MAP7
C146	carp187398	0	1	0	testcross	LG28 3814618 C G HHLG28g0151 3805724 3833238	sp|Q14244|MAP7_HUMAN	Ensconsin	MAP7
C147	carp187399	0	1	0	testcross	LG28 3814804 A G HHLG28g0151 3805724 3833238	sp|Q14244|MAP7_HUMAN	Ensconsin	MAP7
C148	carp187405	0	1	0	testcross	LG28 3820288 T G HHLG28g0151 3805724 3833238	sp|Q14244|MAP7_HUMAN	Ensconsin	MAP7
C149	carp188586	1	0	0	intercross	LG15 19974724 A T HHLG15g0760 19964134 19965783	sp|P00428|COX5B_BOVIN	Cytochrome c oxidase subunit 5B	COX5B
C149	carp188586	1	0	0	intercross	LG15 19974724 A T HHLG15g0761 19968537 19974464	sp|Q499W2|SLD5_RAT	DNA replication complex GINS protein SLD5	Gins4
C149	carp188586	1	0	0	intercross	LG15 19974724 A T HHLG15g0762 19979328 19980500	sp|Q5U2R5|PPR3C_RAT	Protein phosphatase 1 regulatory subunit 3C	Ppp1r3c
C149	carp188586	1	0	0	intercross	LG15 19974724 A T HHLG15g0763 19982643 19989941	sp|Q0VD34|PHYIP_BOVIN	Phytanoyl-CoA hydroxylase-interacting protein	PHYHIP
C150	carp188600	1	0	0	intercross	LG15 20029574 A G HHLG15g0766 20015574 20029341	sp|Q8BP31|RN122_MOUSE	RING finger protein 122	Rnf122
C150	carp188600	1	0	0	intercross	LG15 20029574 A G HHLG15g0767 20033088 20092582	sp|Q96RL7|VP13A_HUMAN	Vacuolar protein sorting-associated protein 13A	VPS13A
C151	carp188601	1	0	0	testcross	LG15 20029780 A C HHLG15g0766 20015574 20029341	sp|Q8BP31|RN122_MOUSE	RING finger protein 122	Rnf122
C151	carp188601	1	0	0	testcross	LG15 20029780 A C HHLG15g0767 20033088 20092582	sp|Q96RL7|VP13A_HUMAN	Vacuolar protein sorting-associated protein 13A	VPS13A
C152	carp193943	0	0	1	intercross	LG24 14161893 C G HHLG24g0460 14137598 14161096	sp|Q3UIA2|RHG17_MOUSE	Rho GTPase-activating protein 17	Arhgap17
C152	carp193943	0	0	1	intercross	LG24 14161893 C G HHLG24g0461 14164886 14188040	sp|Q6ZM86|GRD2I_DANRE	Delphilin	grid2ip
C153	carp199061	1	0	0	testcross	LG15 19306367 T C HHLG15g0739 19296446 19303221	sp|Q7ZWB2|UBL4A_DANRE	Ubiquitin-like protein 4A	ubl4a
C153	carp199061	1	0	0	testcross	LG15 19306367 T C HHLG15g0740 19305397 19305744	sp|P55076|B2MG_LABIN	Beta-2-microglobulin	b2m
C153	carp199061	1	0	0	testcross	LG15 19306367 T C HHLG15g0741 19312155 19327366	sp|Q13976|KGP1_HUMAN	cGMP-dependent protein kinase 1	PRKG1
C154	carp199145	1	0	0	testcross	LG15 11789816 A G HHLG15g0476 11779251 11789045	sp|Q5T6C5|AT7L2_HUMAN	Ataxin-7-like protein 2	ATXN7L2
C154	carp199145	1	0	0	testcross	LG15 11789816 A G HHLG15g0477 11790858 11792348	sp|Q80ZD7|AMGO1_RAT	Amphoterin-induced protein 1	Amigo1
C155	carp199302	1	0	0	testcross	LG15 11671165 T C HHLG15g0468 11649074 11662783	sp|P31662|S6A17_RAT	Sodium-dependent neutral amino acid transporter SLC6A17	Slc6a17
C156	carp200245	1	0	0	intercross	LG15 20998347 T C HHLG15g0794 20983884 20993047	sp|Q96FG2|ELMD3_HUMAN	ELMO domain-containing protein 3	ELMOD3
C156	carp200245	1	0	0	intercross	LG15 20998347 T C HHLG15g0795 20996925 20999564	sp|Q9DG10|STAR_DANRE	Steroidogenic acute regulatory protein	STAR
C156	carp200245	1	0	0	intercross	LG15 20998347 T C HHLG15g0796 21004346 21026020	sp|Q8VEB1|GRK5_MOUSE	G protein-coupled receptor kinase 5	Grk5
C157	carp201126	0	0	1	intercross	LG14 19909653 T G HHLG14g0692 19908345 19909118	sp|D2H788|RN182_AILME	E3 ubiquitin-protein ligase RNF182	RNF182
C159	carp205945	0	0	1	testcross	LG36 3299086 A G HHLG36g0124 3284488 3292514	sp|P40241|CD9_RAT	CD9 antigen	Cd9
C159	carp205945	0	0	1	testcross	LG36 3299086 A G HHLG36g0125 3295809 3326548	sp|Q28295|VWF_CANFA	von Willebrand factor	VWF
C161	carp209675	0	0	1	intercross	LG14 19663119 A G HHLG14g0674 19656269 19660838	sp|P00734|THRB_HUMAN	Prothrombin	THRB
C161	carp209675	0	0	1	intercross	LG14 19663119 A G HHLG14g0675 19661727 19664541	sp|Q9H9D4|ZN408_HUMAN	Zinc finger protein 408	ZNF408
C162	carp211157	1	0	0	testcross	LG27 23288654 C G HHLG27g0692 23276910 23295989	sp|Q65ZX2|IF2_BORGA	Translation initiation factor IF-2	infB
C164	carp217376	1	0	0	testcross	LG15 15253902 A G HHLG15g0604 15205864 15289237	sp|O35317|PBX3_MOUSE	Pre-B-cell leukemia transcription factor 3	Pbx3
C165	carp222839	0	1	0	testcross	LG28 3426593 A C HHLG28g0132 3423596 3425650	sp|E1BPQ1|FOXO1_BOVIN	Forkhead box protein O1	FOXO1
C165	carp222839	0	1	0	testcross	LG28 3426593 A C HHLG28g0133 3432714 3444288	sp|P58005|SESN3_HUMAN	Sestrin-3	SESN3
C166	carp225164	1	0	0	testcross	LG15 14149157 T G HHLG15g0568 14141803 14146937	sp|P13127|CAZA1_CHICK	F-actin-capping protein subunit alpha-1	CAPZA1
C166	carp225164	1	0	0	testcross	LG15 14149157 T G HHLG15g0569 14151128 14168219	sp|Q9P2B4|CT2NL_HUMAN	CTTNBP2 N-terminal-like protein	CTTNBP2NL
C167	carp225167	1	0	0	testcross	LG15 14148474 A G HHLG15g0568 14141803 14146937	sp|P13127|CAZA1_CHICK	F-actin-capping protein subunit alpha-1	CAPZA1
C167	carp225167	1	0	0	testcross	LG15 14148474 A G HHLG15g0569 14151128 14168219	sp|Q9P2B4|CT2NL_HUMAN	CTTNBP2 N-terminal-like protein	CTTNBP2NL
C168	carp227526	0	0	1	intercross	LG41 20769119 A T HHLG41g0760 20757227 20789747	sp|Q9PW72|PDLI4_CHICK	PDZ and LIM domain protein 4	PDLIM4
C169	carp229561	1	0	0	testcross	LG15 11261612 A T HHLG15g0443 11232774 11265816	sp|Q9WVQ1|MAGI2_MOUSE	Membrane-associated guanylate kinase	MAGI2
C170	carp229571	1	0	0	testcross	LG15 11217844 A C HHLG15g0441 11216623 11217123	sp|Q5DU25|IQEC2_MOUSE	IQ motif and SEC7 domain-containing protein 2	Iqsec2
C171	carp229654	1	0	0	testcross	LG15 11088419 A G HHLG15g0433 11072856 11081346	sp|Q92956|TNR14_HUMAN	Tumor necrosis factor receptor superfamily member 14	TNFRSF14
C171	carp229654	1	0	0	testcross	LG15 11088419 A G HHLG15g0434 11083237 11086206	sp|Q5T3J3|LRIF1_HUMAN	Ligand-dependent nuclear receptor-interacting factor 1	LRIF1
C171	carp229654	1	0	0	testcross	LG15 11088419 A G HHLG15g0435 11088245 11093493	sp|Q5E9N9|APEX2_BOVIN	DNA-(apurinic or apyrimidinic site) lyase 2	APEX2
C171	carp229654	1	0	0	testcross	LG15 11088419 A G HHLG15g0436 11094940 11097007	sp|Q8NHQ8|RASF8_HUMAN	Ras association domain-containing protein 8	RASSF8
C172	carp229992	1	0	0	testcross	LG15 10076202 A G HHLG15g0388 10044875 10100439	sp|Q9H324|ATS10_HUMAN	A disintegrin and metalloproteinase with thrombospondin motifs 10	ADAMTS10
C174	carp232795	0	0	1	testcross	LG22 1562408 A G HHLG22g0045 1545140 1599691	sp|Q96KR7|PHAR3_HUMAN	Phosphatase and actin regulator 3	PHACTR3
C177	carp236914	0	0	1	intercross	LG14 19850872 T G HHLG14g0688 19843325 19857870	sp|Q9IBD0|CELF1_DANRE	CUGBP Elav-like family member 1	celf1
C178	carp238568	1	0	0	testcross	LG15 10672284 T C HHLG15g0422 10653972 10673292	sp|Q0IIY7|AJAP1_XENTR	Adherens junction-associated protein 1	ajap1
C179	carp241838	1	0	0	testcross	LG27 23128401 T C HHLG27g0687 23124626 23128147	sp|Q63486|RRAGA_RAT	Ras-related GTP-binding protein A	Rraga
C179	carp241838	1	0	0	testcross	LG27 23128401 T C HHLG27g0688 23131331 23132158	sp|P08034|CXB1_HUMAN	Gap junction beta-1 protein	GJB1
C180	carp243217	1	0	0	testcross	LG27 23447248 T C HHLG27g0697 23421218 23445998	sp|Q58DL7|ARHG9_BOVIN	Rho guanine nucleotide exchange factor 9	ARHGEF9
C180	carp243217	1	0	0	testcross	LG27 23447248 T C HHLG27g0698 23450182 23451908	sp|Q9D738|ASB12_MOUSE	Ankyrin repeat and SOCS box protein 12	Asb12
C180	carp243217	1	0	0	testcross	LG27 23447248 T C HHLG27g0699 23454613 23471638	sp|P26041|MOES_MOUSE	Moesin	Msn
C181	carp243221	1	0	0	testcross	LG27 23435533 A G HHLG27g0697 23421218 23445998	sp|Q58DL7|ARHG9_BOVIN	Rho guanine nucleotide exchange factor 9	ARHGEF9
C182	carp243228	1	0	0	testcross	LG27 23418714 A G HHLG27g0696 23407416 23409088	sp|Q9BG88|SH21A_SAGOE	SH2 domain-containing protein 1A	SH2D1A
C182	carp243228	1	0	0	testcross	LG27 23418714 A G HHLG27g0697 23421218 23445998	sp|Q58DL7|ARHG9_BOVIN	Rho guanine nucleotide exchange factor 9	ARHGEF9
C183	carp243252	1	0	0	testcross	LG27 23364300 A T HHLG27g0693 23341369 23374501	sp|Q6PFQ0|KS6A6_DANRE	Ribosomal protein S6 kinase alpha-6	rps6ka6
C184	carp244199	1	0	0	testcross	LG15 13225714 A G HHLG15g0548 13214705 13222019	sp|P37058|DHB3_HUMAN	Testosterone 17-beta-dehydrogenase 3	HSD17B3
