# Supplementary material for: A Drive to Driven Model of Mapping Intraspecific Interaction Networks
Source: iScience. 2019 Nov 6;22:109–22. doi: 10.1016/j.isci.2019.11.002 (PMC6883333; doi:10.1016/j.isci.2019.11.002)
Supplement: Table S4. Gene Annotation of Significant SNPs for Body Mass Detected by an Altruistic Model, Related to Figures 4–6 [file mmc5.xls]

## Sheet: Table S4. Altruism_genelist
Table S4 Gene annotation of significant SNPs for body mass detected by an altruistic model
Code	SNP	H1	G1	Z22	MarkerType	Position	Uniprot_ID	Gene	Symbol
D001	carp004780	0	1	0	testcross	LG28 4244531 T C HHLG28g0166 4219860 4241870	sp|O15068|MCF2L_HUMAN	Guanine nucleotide exchange factor DBS	MCF2L
D001	carp004780	0	1	0	testcross	LG28 4244531 T C HHLG28g0167 4248138 4280483	sp|Q8NB49|AT11C_HUMAN	Phospholipid-transporting ATPase IG	ATP11C
D002	carp004841	0	1	0	testcross	LG28 4227301 A G HHLG28g0166 4219860 4241870	sp|O15068|MCF2L_HUMAN	Guanine nucleotide exchange factor DBS	MCF2L
D003	carp004846	0	1	0	testcross	LG28 4244909 A C HHLG28g0166 4219860 4241870	sp|O15068|MCF2L_HUMAN	Guanine nucleotide exchange factor DBS	MCF2L
D003	carp004846	0	1	0	testcross	LG28 4244909 A C HHLG28g0167 4248138 4280483	sp|Q8NB49|AT11C_HUMAN	Phospholipid-transporting ATPase IG	ATP11C
D004	carp004854	0	1	0	testcross	LG28 4250143 C G HHLG28g0166 4219860 4241870	sp|O15068|MCF2L_HUMAN	Guanine nucleotide exchange factor DBS	MCF2L
D004	carp004854	0	1	0	testcross	LG28 4250143 C G HHLG28g0167 4248138 4280483	sp|Q8NB49|AT11C_HUMAN	Phospholipid-transporting ATPase IG	ATP11C
D005	carp004863	0	1	0	testcross	LG28 4274600 T C HHLG28g0167 4248138 4280483	sp|Q8NB49|AT11C_HUMAN	Phospholipid-transporting ATPase IG	ATP11C
D006	carp006120	1	0	0	intercross	LG15 21830998 T C HHLG15g0827 21829200 21831145	sp|Q969G6|RIFK_HUMAN	Riboflavin kinase	RFK
D006	carp006120	1	0	0	intercross	LG15 21830998 T C HHLG15g0828 21834614 21891953	sp|Q92824|PCSK5_HUMAN	Proprotein convertase subtilisin/kexin type 5	PCSK5
D007	carp006121	1	0	0	intercross	LG16 17993151 C G HHLG16g0732 17990707 17993185	sp|Q969G6|RIFK_HUMAN	Riboflavin kinase	RFK
D007	carp006121	1	0	0	intercross	LG16 17993151 C G HHLG16g0733 17996374 18047034	sp|Q92824|PCSK5_HUMAN	Proprotein convertase subtilisin/kexin type 5	PCSK5
D008	carp006124	1	0	0	intercross	LG15 21831853 A T HHLG15g0827 21829200 21831145	sp|Q969G6|RIFK_HUMAN	Riboflavin kinase	RFK
D008	carp006124	1	0	0	intercross	LG15 21831853 A T HHLG15g0828 21834614 21891953	sp|Q92824|PCSK5_HUMAN	Proprotein convertase subtilisin/kexin type 5	PCSK5
D009	carp006126	1	0	0	intercross	LG15 21832190 T C HHLG15g0827 21829200 21831145	sp|Q969G6|RIFK_HUMAN	Riboflavin kinase	RFK
D009	carp006126	1	0	0	intercross	LG15 21832190 T C HHLG15g0828 21834614 21891953	sp|Q92824|PCSK5_HUMAN	Proprotein convertase subtilisin/kexin type 5	PCSK5
D010	carp006127	1	0	0	intercross	LG15 21834115 A G HHLG15g0827 21829200 21831145	sp|Q969G6|RIFK_HUMAN	Riboflavin kinase	RFK
D010	carp006127	1	0	0	intercross	LG15 21834115 A G HHLG15g0828 21834614 21891953	sp|Q92824|PCSK5_HUMAN	Proprotein convertase subtilisin/kexin type 5	PCSK5
D011	carp006130	1	0	0	intercross	LG15 21851998 C G HHLG15g0828 21834614 21891953	sp|Q92824|PCSK5_HUMAN	Proprotein convertase subtilisin/kexin type 5	PCSK5
D012	carp007093	0	1	0	intercross	LG14 23335265 A G HHLG14g0783 23324056 23336681	sp|Q6ZMM2|ATL5_HUMAN	ADAMTS-like protein 5	ADAMTSL5
D013	carp008690	0	1	0	intercross	LG28 3874515 C G HHLG28g0154 3859636 3866434	sp|P51476|OPSP_COLLI	Pinopsin	opsp
D013	carp008690	0	1	0	intercross	LG28 3874515 C G HHLG28g0155 3869253 3872095	sp|Q9I8D8|CD40L_CHICK	CD40 ligand	CD40LG
D013	carp008690	0	1	0	intercross	LG28 3874515 C G HHLG28g0156 3875752 3901172	sp|Q5ZLR6|ARHG6_CHICK	Rho guanine nucleotide exchange factor 6	ARHGEF6
D014	carp012927	1	0	0	testcross	LG15 11542847 T C HHLG15g0460 11538927 11542837	sp|P41246|MMP9_RABIT	Matrix metalloproteinase-9	MMP9
D014	carp012927	1	0	0	testcross	LG15 11542847 T C HHLG15g0461 11546602 11557988	sp|A2A5K6|ZN335_MOUSE	Zinc finger protein 335	Znf335
D015	carp017630	0	0	1	testcross	LG15 7979720 T G HHLG15g0283 7988237 7993124	sp|Q4R3R9|MIER3_MACFA	Mesoderm induction early response protein 3	MIER3
D016	carp018642	1	0	0	testcross	LG15 10143159 T C HHLG15g0392 10132179 10141101	sp|Q9HBH9|MKNK2_HUMAN	MAP kinase-interacting serine/threonine-protein kinase 2	MKNK2
D016	carp018642	1	0	0	testcross	LG15 10143159 T C HHLG15g0393 10146434 10155461	sp|Q7TT28|REXO1_MOUSE	RNA exonuclease 1 homolog	Rexo1
D017	carp018681	1	0	0	testcross	LG15 10118961 T C HHLG15g0389 10113438 10119247	sp|P43404|ZAP70_MOUSE	Tyrosine-protein kinase ZAP-70	Zap70
D017	carp018681	1	0	0	testcross	LG15 10118961 T C HHLG15g0390 10122017 10125567	sp|Q8BSU7|MOB3A_MOUSE	MOB kinase activator 3A	Mob3a
D018	carp018682	1	0	0	testcross	LG15 10119612 A T HHLG15g0389 10113438 10119247	sp|P43404|ZAP70_MOUSE	Tyrosine-protein kinase ZAP-70	Zap70
D018	carp018682	1	0	0	testcross	LG15 10119612 A T HHLG15g0390 10122017 10125567	sp|Q8BSU7|MOB3A_MOUSE	MOB kinase activator 3A	Mob3a
D019	carp020386	0	1	0	testcross	LG28 4608498 A G HHLG28g0182 4550305 4608949	sp|P70175|DLG3_MOUSE	Disks large homolog 3	Dlg3
D019	carp020386	0	1	0	testcross	LG28 4608498 A G HHLG28g0183 4615520 4638723	sp|Q3KTM2|GDPD5_CHICK	Glycerophosphodiester phosphodiesterase domain-containing protein 5	GDPD5
D020	carp020799	0	0	1	intercross	LG14 19341899 A C HHLG14g0664 19312655 19378536	sp|Q9C0C7|AMRA1_HUMAN	Activating molecule in BECN1-regulated autophagy protein 1	AMBRA1
D021	carp022408	1	0	0	testcross	LG15 14746112 T C HHLG15g0597 14680340 14759273	sp|Q96RW7|HMCN1_HUMAN	Hemicentin-1	HMCN1
D022	carp023349	1	0	0	testcross	LG15 8155609 C G HHLG15g0289 8154073 8155765	sp|Q3ZBD9|MARE1_BOVIN	Microtubule-associated protein RP/EB family member 1	MAPRE1
D022	carp023349	1	0	0	testcross	LG15 8155609 C G HHLG15g0290 8156006 8164787	sp|Q9UBC3|DNM3B_HUMAN	DNA (cytosine-5)-methyltransferase 3B	DNMT3B
D023	carp023400	1	0	0	testcross	LG15 8270719 A G HHLG15g0296 8242301 8263161	sp|O88632|SEM3F_MOUSE	Semaphorin-3F	Sema3f
D023	carp023400	1	0	0	testcross	LG15 8270719 A G HHLG15g0297 8266531 8270603	sp|P42768|WASP_HUMAN	Wiskott-Aldrich syndrome protein	WAS
D023	carp023400	1	0	0	testcross	LG15 8270719 A G HHLG15g0298 8272995 8279801	sp|Q99624|S38A3_HUMAN	Sodium-coupled neutral amino acid transporter 3	SLC38A3
D024	carp023418	1	0	0	testcross	LG15 8317479 A G HHLG15g0300 8302252 8312654	sp|Q6Q0N3|NT5D2_RAT	5'-nucleotidase domain-containing protein 2	Nt5dc2
D024	carp023418	1	0	0	testcross	LG15 8317479 A G HHLG15g0301 8315106 8321304	sp|Q3MII6|TBC25_HUMAN	TBC1 domain family member 25	TBC1D25
D024	carp023418	1	0	0	testcross	LG15 8317479 A G HHLG15g0302 8325412 8328547	sp|Q64181|PROP_CAVPO	Properdin	CFP
D026	carp026099	0	0	1	testcross	LG36 3927421 T C HHLG36g0148 3797194 3924497	sp|Q9JLU4|SHAN3_RAT	SH3 and multiple ankyrin repeat domains protein 3	Shank3
D028	carp026598	0	0	1	intercross	LG15 3851754 A T HHLG15g0133 3829683 3852731	sp|Q6E2N3|TRI33_DANRE	E3 ubiquitin-protein ligase TRIM33	trim33
D028	carp026598	0	0	1	intercross	LG15 3851754 A T HHLG15g0134 3855378 3859703	sp|Q5ZJX0|LAAT1_CHICK	Lysosomal amino acid transporter 1 homolog	PQLC2
D029	carp028220	0	1	0	testcross	LG28 3581978 T C HHLG28g0140 3574331 3694266	sp|Q8CFZ4|GPC3_MOUSE	Glypican-3	Gpc3
D030	carp028224	0	1	0	testcross	LG28 3571631 A G HHLG28g0139 3526193 3563530	sp|P51655|GPC4_MOUSE	Glypican-4	Gpc4
D030	carp028224	0	1	0	testcross	LG28 3571631 A G HHLG28g0140 3574331 3694266	sp|Q8CFZ4|GPC3_MOUSE	Glypican-3	Gpc3
D031	carp030825	1	0	0	testcross	LG15 8540419 A G HHLG15g0315 8530923 8534555	sp|B0V2S2|DCR1B_DANRE	5' exonuclease Apollo	dclre1b
D031	carp030825	1	0	0	testcross	LG15 8540419 A G HHLG15g0316 8540399 8544609	sp|P30542|AA1R_HUMAN	Adenosine receptor A1	ADORA1
D032	carp032971	0	0	1	testcross	LG36 2694016 A G HHLG36g0081 2659101 2735114	sp|A8MT70|ZBBX_HUMAN	Zinc finger B-box domain-containing protein 1	ZBBX
D033	carp037443	1	0	0	testcross	LG15 11753569 T G HHLG15g0472 11741266 11750278	sp|Q5E9S2|NFYA_BOVIN	Nuclear transcription factor Y subunit alpha	NFYA
D033	carp037443	1	0	0	testcross	LG15 11753569 T G HHLG15g0473 11751919 11753764	sp|Q5R7E7|NGRN_PONAB	Neugrin	NGRN
D033	carp037443	1	0	0	testcross	LG15 11753569 T G HHLG15g0474 11756391 11769121	sp|Q6NUT7|SORT1_DANRE	Sortilin	sort1
D034	carp037549	1	0	0	testcross	LG15 14348079 A G HHLG15g0577 14339711 14342770	sp|B0S5Y3|S5A3A_DANRE	Solute carrier family 52	S5A3A
D034	carp037549	1	0	0	testcross	LG15 14348079 A G HHLG15g0578 14349583 14354191	sp|A5PLL7|TM189_HUMAN	Transmembrane protein 189	TMEM189
D034	carp037549	1	0	0	testcross	LG15 14348079 A G HHLG15g0579 14356637 14357476	sp|Q05826|CEBPB_CHICK	CCAAT/enhancer-binding protein beta	CEBPB
D035	carp047707	0	0	1	testcross	LG36 3211087 A G HHLG36g0114 3199937 3206573	sp|Q70IA6|MOB2_HUMAN	MOB kinase activator 2	MOB2
D035	carp047707	0	0	1	testcross	LG36 3211087 A G HHLG36g0115 3210823 3220191	sp|Q8R3Q2|PP6R2_MOUSE	Serine/threonine-protein phosphatase 6 regulatory subunit 2	Ppp6r2
D037	carp050738	1	0	0	testcross	LG15 9219594 A C HHLG15g0352 9205569 9211707	sp|Q6PFT6|TMM47_DANRE	Transmembrane protein 47	tmem47
D037	carp050738	1	0	0	testcross	LG15 9219594 A C HHLG15g0353 9215488 9217711	sp|Q5RCB6|TMG1_PONAB	Transmembrane gamma-carboxyglutamic acid protein 1	PRRG1
D037	carp050738	1	0	0	testcross	LG15 9219594 A C HHLG15g0354 9221872 9225945	sp|P36551|HEM6_HUMAN	Oxygen-dependent coproporphyrinogen-III oxidase	HEM6
D037	carp050738	1	0	0	testcross	LG15 9219594 A C HHLG15g0355 9227922 9230613	sp|Q5TID7|CC181_HUMAN	Coiled-coil domain-containing protein 181	CCDC181
D038	carp050747	1	0	0	testcross	LG15 9203511 T C HHLG15g0351 9197541 9203141	sp|Q8N5C8|TAB3_HUMAN	TGF-beta-activated kinase 1 and MAP3K7-binding protein 3	TAB3
D038	carp050747	1	0	0	testcross	LG15 9203511 T C HHLG15g0352 9205569 9211707	sp|Q6PFT6|TMM47_DANRE	Transmembrane protein 47	tmem47
D042	carp060805	1	0	0	intercross	scaffold1544 42521 T C HHUNg0597 33966 36709	sp|Q7T356|143BB_DANRE	14-3-3 protein beta/alpha-B	ywhabb
D042	carp060805	1	0	0	intercross	scaffold1544 42521 T C HHUNg0598 42570 45142	sp|Q9PVW8|SAL_SILAS	Rhamnose-binding lectin	SAL
D043	carp066501	0	0	1	intercross	LG15 10289710 T G HHLG15g0397 10215241 10312827	sp|P08651|NFIC_HUMAN	Nuclear factor 1 C-type	NFIC
D044	carp066847	1	0	0	testcross	LG15 10430088 A G HHLG15g0411 10416756 10427284	sp|D3Z7P3|GLSK_MOUSE	Glutaminase kidney isoform	GLSK
D044	carp066847	1	0	0	testcross	LG15 10430088 A G HHLG15g0412 10430398 10453666	sp|Q6P4Z2|CO2A1_XENTR	Collagen alpha-1(II) chain	col2a1
D045	carp066853	1	0	0	testcross	LG15 10405330 A G HHLG15g0406 10387619 10395913	sp|Q7SYM0|UCK2A_DANRE	Uridine-cytidine kinase 2-A	uck2a
D045	carp066853	1	0	0	testcross	LG15 10405330 A G HHLG15g0407 10399163 10400528	sp|B9ENE7|MGN_SALSA	Protein mago nashi homolog	magoh
D045	carp066853	1	0	0	testcross	LG15 10405330 A G HHLG15g0408 10401997 10405370	sp|Q5U3U3|CPT2_DANRE	Carnitine O-palmitoyltransferase 2	CPT2
D045	carp066853	1	0	0	testcross	LG15 10405330 A G HHLG15g0409 10406906 10411462	sp|Q9H237|PORCN_HUMAN	Protein-serine O-palmitoleoyltransferase porcupine	PORCN
D045	carp066853	1	0	0	testcross	LG15 10405330 A G HHLG15g0410 10411595 10415216	sp|Q4FZT8|SPRY4_RAT	SPRY domain-containing protein 4	Spryd4
D046	carp066875	1	0	0	testcross	LG15 10357026 A G HHLG15g0400 10349055 10352563	sp|Q9R1K5|FZR_MOUSE	Fizzy-related protein homolog	Fzr1
D046	carp066875	1	0	0	testcross	LG15 10357026 A G HHLG15g0401 10354108 10359834	sp|O94927|HAUS5_HUMAN	HAUS augmin-like complex subunit 5	HAUS5
D046	carp066875	1	0	0	testcross	LG15 10357026 A G HHLG15g0402 10363840 10366436	sp|Q8NFQ8|TOIP2_HUMAN	Torsin-1A-interacting protein 2	TOR1AIP2
D047	carp066881	1	0	0	testcross	LG15 10342537 A C HHLG15g0398 10325537 10337254	sp|Q0VG18|SIM24_MOUSE	Small integral membrane protein 24	Smim24
D047	carp066881	1	0	0	testcross	LG15 10342537 A C HHLG15g0399 10342520 10343854	sp|Q7ZUX6|DOHH_DANRE	Deoxyhypusine hydroxylase	dohh
D047	carp066881	1	0	0	testcross	LG15 10342537 A C HHLG15g0400 10349055 10352563	sp|Q9R1K5|FZR_MOUSE	Fizzy-related protein homolog	Fzr1
D049	carp067130	1	0	0	intercross	LG15 21904666 T C HHLG15g0829 21899483 21913947	sp|Q91VX2|UBAP2_MOUSE	Ubiquitin-associated protein 2	Ubap2
D051	carp069271	0	1	0	intercross	LG28 11709800 T G HHLG28g0398 11701696 11708023	sp|E1BLT8|ZDHC5_BOVIN	Palmitoyltransferase ZDHHC5	ZDHHC5
D051	carp069271	0	1	0	intercross	LG28 11709800 T G HHLG28g0399 11713218 11715953	sp|A4FUM1|SEP8B_DANRE	Septin-8-B	sept8b
D052	carp069836	1	0	0	testcross	LG15 23413767 T C HHLG15g0878 23404549 23406533	sp|Q0MQA6|NDUA7_PONPY	NADH dehydrogenase [ubiquinone] 1 alpha subcomplex subunit 7	NDUFA7
D052	carp069836	1	0	0	testcross	LG15 23413767 T C HHLG15g0879 23413310 23414344	sp|Q9UJ42|GP160_HUMAN	Probable G-protein coupled receptor 160	GPR160
D054	carp085416	0	0	1	testcross	LG36 3790655 A G HHLG36g0147 3792621 3793175	sp|Q4ACU6|SHAN3_MOUSE	SH3 and multiple ankyrin repeat domains protein 3	Shank3
D054	carp085416	0	0	1	testcross	LG36 3790655 A G HHLG36g0148 3797194 3924497	sp|Q9JLU4|SHAN3_RAT	SH3 and multiple ankyrin repeat domains protein 3	Shank3
D055	carp085422	0	0	1	testcross	LG36 3795519 T C HHLG36g0147 3792621 3793175	sp|Q4ACU6|SHAN3_MOUSE	SH3 and multiple ankyrin repeat domains protein 3	Shank3
D055	carp085422	0	0	1	testcross	LG36 3795519 T C HHLG36g0148 3797194 3924497	sp|Q9JLU4|SHAN3_RAT	SH3 and multiple ankyrin repeat domains protein 3	Shank3
D056	carp085427	0	0	1	testcross	LG36 3804833 A T HHLG36g0148 3797194 3924497	sp|Q9JLU4|SHAN3_RAT	SH3 and multiple ankyrin repeat domains protein 3	Shank3
D057	carp086001	1	0	0	intercross	LG15 18121950 A G HHLG15g0686 18066203 18129111	sp|Q5DU25|IQEC2_MOUSE	IQ motif and SEC7 domain-containing protein 2	Iqsec2
D058	carp087990	1	0	0	intercross	LG15 19709292 T C HHLG15g0751 19700634 19703530	sp|Q5FVB2|LMO41_XENTR	LIM domain transcription factor LMO4.1	lmo4.1
D058	carp087990	1	0	0	intercross	LG15 19709292 T C HHLG15g0752 19709632 19714164	sp|O00622|CYR61_HUMAN	Protein CYR61	CYR61
D059	carp088100	1	0	0	intercross	LG15 19804750 T C HHLG15g0756 19791228 19844192	sp|Q800Q5|T7L1B_DANRE	Transcription factor 7-like 1-B	tcf7l1b
D060	carp093913	0	0	1	testcross	LG36 2987422 T C HHLG36g0099 2980003 2983127	sp|A9CJC9|PHRA_AGRFC	Deoxyribodipyrimidine photo-lyase	phrA
D060	carp093913	0	0	1	testcross	LG36 2987422 T C HHLG36g0100 2984819 2986841	sp|A9CJC9|PHRA_AGRFC	Deoxyribodipyrimidine photo-lyase	phrA
D060	carp093913	0	0	1	testcross	LG36 2987422 T C HHLG36g0101 2987740 2989484	sp|P11183|GCSH_CHICK	Glycine cleavage system H protein	GCSH
D060	carp093913	0	0	1	testcross	LG36 2987422 T C HHLG36g0102 2992088 3024302	sp|Q3ZCN5|OTOGL_HUMAN	Otogelin-like protein	OTOGL
D061	carp093914	0	0	1	testcross	LG36 2987606 T C HHLG36g0099 2980003 2983127	sp|A9CJC9|PHRA_AGRFC	Deoxyribodipyrimidine photo-lyase	phrA
D061	carp093914	0	0	1	testcross	LG36 2987606 T C HHLG36g0100 2984819 2986841	sp|A9CJC9|PHRA_AGRFC	Deoxyribodipyrimidine photo-lyase	phrA
D061	carp093914	0	0	1	testcross	LG36 2987606 T C HHLG36g0101 2987740 2989484	sp|P11183|GCSH_CHICK	Glycine cleavage system H protein	GCSH
D061	carp093914	0	0	1	testcross	LG36 2987606 T C HHLG36g0102 2992088 3024302	sp|Q3ZCN5|OTOGL_HUMAN	Otogelin-like protein	OTOGL
D062	carp093923	0	0	1	testcross	LG36 2958887 T C HHLG36g0097 2940617 2956822	sp|Q15911|ZFHX3_HUMAN	Zinc finger homeobox protein 3	ZFHX3
D063	carp096344	0	0	1	intercross	LG5 15217814 T G HHLG5g0618 15220060 15240288	sp|Q3UHK8|TNR6A_MOUSE	Trinucleotide repeat-containing gene 6A protein	Tnrc6a
D064	carp096899	1	0	0	testcross	LG27 23717554 A G HHLG27g0709 23661961 23746530	sp|Q9ERS6|IRPL2_MOUSE	X-linked interleukin-1 receptor accessory protein-like 2	Il1rapl2
D065	carp100657	1	0	0	testcross	LG15 11843860 A G HHLG15g0479 11831013 11842012	sp|P38403|GNAI3_CAVPO	Guanine nucleotide-binding protein G(k) subunit alpha	GNAI3
D065	carp100657	1	0	0	testcross	LG15 11843860 A G HHLG15g0480 11845251 11848639	sp|P19087|GNAT2_HUMAN	Guanine nucleotide-binding protein G(t) subunit alpha-2	GNAT2
D065	carp100657	1	0	0	testcross	LG15 11843860 A G HHLG15g0481 11849103 11855820	sp|P04696|GNAT2_BOVIN	Guanine nucleotide-binding protein G(t) subunit alpha-2	GNAT2
D066	carp100674	1	0	0	testcross	LG15 13766800 A G HHLG15g0559 13649805 13828244	sp|Q68Y21|GRID2_DANRE	Glutamate receptor ionotropic	GRID2
D067	carp101018	1	0	0	intercross	LG15 21222794 T G HHLG15g0806 21197851 21222597	sp|Q6P6Z8|ODO1_XENLA	2-oxoglutarate dehydrogenase	ODO1
D067	carp101018	1	0	0	intercross	LG15 21222794 T G HHLG15g0807 21227612 21230550	sp|P91791|PPIA_HEMPU	Peptidyl-prolyl cis-trans isomerase	PPIA
D068	carp101022	1	0	0	intercross	LG15 21207103 T C HHLG15g0806 21197851 21222597	sp|Q6P6Z8|ODO1_XENLA	2-oxoglutarate dehydrogenase	ODO1
D069	carp101054	1	0	0	intercross	LG15 21150329 T C HHLG15g0802 21142311 21150058	sp|A0JPF5|F16B2_DANRE	Protein FAM160B2	fam160b2
D069	carp101054	1	0	0	intercross	LG15 21150329 T C HHLG15g0803 21151426 21153521	sp|Q568Q0|NUD18_DANRE	8-oxo-dGDP phosphatase NUDT18	nudt18
D069	carp101054	1	0	0	intercross	LG15 21150329 T C HHLG15g0804 21156244 21158678	sp|Q568Q0|NUD18_DANRE	8-oxo-dGDP phosphatase NUDT18	nudt18
D069	carp101054	1	0	0	intercross	LG15 21150329 T C HHLG15g0805 21160035 21193584	sp|Q13443|ADAM9_HUMAN	Disintegrin and metalloproteinase domain-containing protein 9	ADAM9
D070	carp101059	1	0	0	intercross	LG15 21148071 A T HHLG15g0802 21142311 21150058	sp|A0JPF5|F16B2_DANRE	Protein FAM160B2	fam160b2
D070	carp101059	1	0	0	intercross	LG15 21148071 A T HHLG15g0803 21151426 21153521	sp|Q568Q0|NUD18_DANRE	8-oxo-dGDP phosphatase NUDT18	nudt18
D070	carp101059	1	0	0	intercross	LG15 21148071 A T HHLG15g0804 21156244 21158678	sp|Q568Q0|NUD18_DANRE	8-oxo-dGDP phosphatase NUDT18	nudt18
D071	carp103111	1	0	0	testcross	LG15 18769832 C G HHLG15g0727 18754383 18769187	sp|Q58EK3|PLCX3_DANRE	PI-PLC X domain-containing protein 3	plcxd3
D071	carp103111	1	0	0	testcross	LG15 18769832 C G HHLG15g0728 18778280 18785351	sp|Q9TUQ3|CO7_PIG	Complement component C7	C7
D072	carp103673	1	0	0	testcross	LG15 11342930 A G HHLG15g0446 11333880 11337903	sp|Q9NT22|EMIL3_HUMAN	EMILIN-3	EMILIN3
D072	carp103673	1	0	0	testcross	LG15 11342930 A G HHLG15g0447 11348719 11358105	sp|Q9BYL1|SAM10_HUMAN	Sterile alpha motif domain-containing protein 10	SAMD10
D073	carp108447	0	0	1	intercross	LG10 23091869 T C HHLG10g0875 23061993 23104276	sp|P11029|ACAC_CHICK	Acetyl-CoA carboxylase	ACAC
D074	carp109517	0	1	0	intercross	LG14 22724500 C G HHLG14g0761 22701331 22825025	sp|Q76KP1|B4GN4_HUMAN	N-acetyl-beta-glucosaminyl-glycoprotein 4-beta-N-acetylgalactosaminyltransferase 1	B4GALNT4
D075	carp116595	0	0	1	testcross	LG42 8205643 T C HHLG42g0306 8205889 8208256	sp|P24049|RL17_RAT	60S ribosomal protein L17	Rpl17
D075	carp116595	0	0	1	testcross	LG42 8205643 T C HHLG42g0307 8210489 8212246	sp|O35762|NKX61_RAT	Homeobox protein Nkx-6.1	Nkx6-1
D076	carp117856	1	0	0	testcross	LG15 10027287 A G HHLG15g0386 10018839 10022904	sp|Q568I2|ACER1_DANRE	Alkaline ceramidase 1	acer1
D076	carp117856	1	0	0	testcross	LG15 10027287 A G HHLG15g0387 10027399 10041232	sp|O00160|MYO1F_HUMAN	Unconventional myosin-If	MYO1F
D077	carp117857	0	0	1	intercross	LG15 10014905 A C HHLG15g0385 9999068 10016840	sp|Q03111|ENL_HUMAN	Protein ENL	MLLT1
D077	carp117857	0	0	1	intercross	LG15 10014905 A C HHLG15g0386 10018839 10022904	sp|Q568I2|ACER1_DANRE	Alkaline ceramidase 1	acer1
D078	carp120428	0	0	1	intercross	LG15 11027289 T C HHLG15g0430 11016862 11018858	sp|Q568H3|MD2L2_DANRE	Mitotic spindle assembly checkpoint protein MAD2B	mad2l2
D079	carp123605	0	1	0	testcross	LG28 3913737 A C HHLG28g0157 3903150 3906511	sp|Q7ZWA3|RBMX_DANRE	RNA-binding motif protein	RBMX
D079	carp123605	0	1	0	testcross	LG28 3913737 A C HHLG28g0158 3908532 3917418	sp|Q5R8Y6|TM9S2_PONAB	Transmembrane 9 superfamily member 2	TM9SF2
D079	carp123605	0	1	0	testcross	LG28 3913737 A C HHLG28g0159 3921234 3922535	sp|Q96P66|GP101_HUMAN	Probable G-protein coupled receptor 101	GPR101
D081	carp126958	1	0	0	testcross	LG15 8383857 A C HHLG15g0308 8372375 8374623	sp|Q3TGF2|F107B_MOUSE	Protein FAM107B	Fam107b
D081	carp126958	1	0	0	testcross	LG15 8383857 A C HHLG15g0309 8376594 8388840	sp|Q6UXG2|K1324_HUMAN	UPF0577 protein KIAA1324	KIAA1324
D081	carp126958	1	0	0	testcross	LG15 8383857 A C HHLG15g0310 8389675 8394520	sp|Q08C53|BBOF1_DANRE	Basal body-orientation factor 1	ccdc176
D082	carp126966	1	0	0	testcross	LG15 8404745 T C HHLG15g0311 8394696 8405852	sp|Q90336|MK14A_CYPCA	Mitogen-activated protein kinase 14A	mapk14a
D082	carp126966	1	0	0	testcross	LG15 8404745 T C HHLG15g0312 8408184 8421212	sp|O70551|SRPK1_MOUSE	SRSF protein kinase 1	Srpk1
D083	carp127830	0	0	1	intercross	LG14 20049692 T C HHLG14g0699 20035654 20049374	sp|Q80WJ6|MRP9_MOUSE	Multidrug resistance-associated protein 9	Abcc12
D084	carp128618	0	1	0	testcross	LG28 2966690 A G HHLG28g0100 2946967 2964743	sp|Q8CFV2|F149A_MOUSE	Protein FAM149A	Fam149a
D084	carp128618	0	1	0	testcross	LG28 2966690 A G HHLG28g0101 2965362 2968930	sp|Q9DBW0|CP4V2_MOUSE	Cytochrome P450 4V2	Cyp4v2
D086	carp129371	0	1	0	intercross	LG14 22525500 T C HHLG14g0752 22491331 22524542	sp|P97414|KCNQ1_MOUSE	Potassium voltage-gated channel subfamily KQT member 1	Kcnq1
D086	carp129371	0	1	0	intercross	LG14 22525500 T C HHLG14g0753 22529395 22530173	sp|P49918|CDN1C_HUMAN	Cyclin-dependent kinase inhibitor 1C	CDKN1C
D086	carp129371	0	1	0	intercross	LG14 22525500 T C HHLG14g0754 22534275 22548783	sp|Q9NZQ8|TRPM5_HUMAN	Transient receptor potential cation channel subfamily M member 5	TRPM5
D088	carp132232	1	0	0	intercross	LG15 15845153 A G HHLG15g0616 15816165 15864626	sp|A6QLU6|AGRD1_BOVIN	Adhesion G-protein coupled receptor D1	ADGRD1
D090	carp132578	1	0	0	intercross	LG15 21931796 A G HHLG15g0830 21916235 21937138	sp|Q76LX8|ATS13_HUMAN	A disintegrin and metalloproteinase with thrombospondin motifs 13	ADAMTS13
D090	carp132578	1	0	0	intercross	LG15 21931796 A G HHLG15g0831 21938500 21958159	sp|P52826|CACP_COLLI	Carnitine O-acetyltransferase	CRAT
D091	carp132736	1	0	0	testcross	LG15 15505785 T G HHLG15g0608 15500511 15547388	sp|P18466|HA19_CANFA	DLA class I histocompatibility antigen	HA19
D092	carp133836	1	0	0	testcross	LG15 11435392 T C HHLG15g0451 11430546 11431070	sp|Q8BGW3|BHE23_MOUSE	Class E basic helix-loop-helix protein 23	Bhlhe23
D092	carp133836	1	0	0	testcross	LG15 11435392 T C HHLG15g0452 11433726 11436540	sp|Q6PC55|GID8_DANRE	Glucose-induced degradation protein 8 homolog	gid8
D092	carp133836	1	0	0	testcross	LG15 11435392 T C HHLG15g0453 11437450 11445746	sp|Q8VCL5|S17A9_MOUSE	Solute carrier family 17 member 9	Slc17a9
D093	carp133842	1	0	0	testcross	LG15 11455422 A G HHLG15g0453 11437450 11445746	sp|Q8VCL5|S17A9_MOUSE	Solute carrier family 17 member 9	Slc17a9
D093	carp133842	1	0	0	testcross	LG15 11455422 A G HHLG15g0454 11449270 11455021	sp|O42196|DNJC5_XENLA	DnaJ homolog subfamily C member 5	dnajc5
D093	carp133842	1	0	0	testcross	LG15 11455422 A G HHLG15g0455 11458347 11469013	sp|Q5RCT1|TPD54_PONAB	Tumor protein D54	TPD52L2
D094	carp133915	1	0	0	testcross	LG15 11469965 A G HHLG15g0455 11458347 11469013	sp|Q5RCT1|TPD54_PONAB	Tumor protein D54	TPD52L2
D094	carp133915	1	0	0	testcross	LG15 11469965 A G HHLG15g0456 11472516 11473423	sp|Q6PFP3|PDPFA_DANRE	Pancreatic progenitor cell differentiation and proliferation factor A	ppdpfa
D094	carp133915	1	0	0	testcross	LG15 11469965 A G HHLG15g0457 11477362 11482743	sp|Q13882|PTK6_HUMAN	Protein-tyrosine kinase 6	PTK6
D096	carp134101	1	0	0	intercross	LG15 15801150 C G HHLG15g0615 15700872 15809040	sp|Q80U40|RIMB2_MOUSE	RIMS-binding protein 2	Rimbp2
D097	carp134183	1	0	0	testcross	LG15 9573643 A G HHLG15g0370 9559018 9569015	sp|Q6GQB9|EDEM3_XENLA	ER degradation-enhancing alpha-mannosidase-like protein 3	edem3
D097	carp134183	1	0	0	testcross	LG15 9573643 A G HHLG15g0371 9571561 9574835	sp|Q6NYR8|NPL_DANRE	N-acetylneuraminate lyase	npl
D097	carp134183	1	0	0	testcross	LG15 9573643 A G HHLG15g0372 9577572 9579483	sp|Q7SXP0|S22BB_DANRE	Vesicle-trafficking protein SEC22b-B	sec22bb
D098	carp134184	1	0	0	testcross	LG15 9572898 A C HHLG15g0370 9559018 9569015	sp|Q6GQB9|EDEM3_XENLA	ER degradation-enhancing alpha-mannosidase-like protein 3	edem3
D098	carp134184	1	0	0	testcross	LG15 9572898 A C HHLG15g0371 9571561 9574835	sp|Q6NYR8|NPL_DANRE	N-acetylneuraminate lyase	npl
D098	carp134184	1	0	0	testcross	LG15 9572898 A C HHLG15g0372 9577572 9579483	sp|Q7SXP0|S22BB_DANRE	Vesicle-trafficking protein SEC22b-B	sec22bb
D099	carp134185	1	0	0	testcross	LG15 9569191 A G HHLG15g0370 9559018 9569015	sp|Q6GQB9|EDEM3_XENLA	ER degradation-enhancing alpha-mannosidase-like protein 3	edem3
D099	carp134185	1	0	0	testcross	LG15 9569191 A G HHLG15g0371 9571561 9574835	sp|Q6NYR8|NPL_DANRE	N-acetylneuraminate lyase	npl
D099	carp134185	1	0	0	testcross	LG15 9569191 A G HHLG15g0372 9577572 9579483	sp|Q7SXP0|S22BB_DANRE	Vesicle-trafficking protein SEC22b-B	sec22bb
D100	carp134194	1	0	0	testcross	LG15 9525639 T C HHLG15g0368 9508707 9524161	sp|Q6NVG7|GT252_MOUSE	Procollagen galactosyltransferase 2	Colgalt2
D100	carp134194	1	0	0	testcross	LG15 9525639 T C HHLG15g0369 9529326 9545056	sp|Q8K207|CA021_MOUSE	Uncharacterized protein C1orf21 homolog	CA021
D101	carp134195	1	0	0	testcross	LG15 9521462 T C HHLG15g0368 9508707 9524161	sp|Q6NVG7|GT252_MOUSE	Procollagen galactosyltransferase 2	Colgalt2
D101	carp134195	1	0	0	testcross	LG15 9521462 T C HHLG15g0369 9529326 9545056	sp|Q8K207|CA021_MOUSE	Uncharacterized protein C1orf21 homolog	CA021
D104	carp152585	0	0	1	intercross	LG15 9707253 T C HHLG15g0374 9664850 9698111	sp|Q04721|NOTC2_HUMAN	Neurogenic locus notch homolog protein 2	NOTCH2
D104	carp152585	0	0	1	intercross	LG15 9707253 T C HHLG15g0375 9701649 9705891	sp|Q8R1T4|S35A3_MOUSE	UDP-N-acetylglucosamine transporter	Slc35a3
D104	carp152585	0	0	1	intercross	LG15 9707253 T C HHLG15g0376 9708501 9711403	sp|Q8BQN5|FA78B_MOUSE	Protein FAM78B	Fam78b
D105	carp154356	0	0	1	testcross	LG36 3848281 T C HHLG36g0148 3797194 3924497	sp|Q9JLU4|SHAN3_RAT	SH3 and multiple ankyrin repeat domains protein 3	Shank3
D106	carp164051	0	1	0	testcross	LG28 4389930 A G HHLG28g0169 4379536 4380630	sp|P51582|P2RY4_HUMAN	P2Y purinoceptor 4	P2RY4
D106	carp164051	0	1	0	testcross	LG28 4389930 A G HHLG28g0170 4384421 4401168	sp|Q2I6J0|SHP2B_DANRE	Phosphatidylinositol 3	SHP2B
D107	carp164663	1	0	0	testcross	LG15 9693539 A G HHLG15g0374 9664850 9698111	sp|Q04721|NOTC2_HUMAN	Neurogenic locus notch homolog protein 2	NOTCH2
D107	carp164663	1	0	0	testcross	LG15 9693539 A G HHLG15g0375 9701649 9705891	sp|Q8R1T4|S35A3_MOUSE	UDP-N-acetylglucosamine transporter	Slc35a3
D108	carp166754	0	0	1	testcross	LG36 3061052 T C HHLG36g0105 3052921 3054746	sp|Q9UMZ3|PTPRQ_HUMAN	Phosphatidylinositol phosphatase PTPRQ	PTPRQ
D109	carp167407	1	0	0	testcross	LG27 23653434 T C HHLG27g0708 23620624 23660723	sp|P83510|TNIK_MOUSE	Traf2 and NCK-interacting protein kinase	Tnik
D109	carp167407	1	0	0	testcross	LG27 23653434 T C HHLG27g0709 23661961 23746530	sp|Q9ERS6|IRPL2_MOUSE	X-linked interleukin-1 receptor accessory protein-like 2	Il1rapl2
D111	carp168806	0	1	0	testcross	LG28 2895420 T C HHLG28g0098 2881503 2891211	sp|Q9PU47|PDLI3_CHICK	PDZ and LIM domain protein 3	PDLIM3
D111	carp168806	0	1	0	testcross	LG28 2895420 T C HHLG28g0099 2895527 2934266	sp|O35413|SRBS2_RAT	Sorbin and SH3 domain-containing protein 2	Sorbs2
D112	carp168815	0	1	0	testcross	LG28 2867365 A G HHLG28g0097 2874932 2880173	sp|Q0P4C5|CD047_DANRE	UPF0602 protein C4orf47 homolog	c4orf47
D113	carp168843	0	1	0	testcross	LG28 2915619 T C HHLG28g0099 2895527 2934266	sp|O35413|SRBS2_RAT	Sorbin and SH3 domain-containing protein 2	Sorbs2
D114	carp170755	0	1	0	testcross	LG28 3422004 T C HHLG28g0132 3423596 3425650	sp|E1BPQ1|FOXO1_BOVIN	Forkhead box protein O1	FOXO1
D115	carp170939	0	1	0	testcross	LG28 3352870 A G HHLG28g0125 3340599 3342942	sp|Q33BP8|FOXN3_PIG	Forkhead box protein N3	FOXN3
D115	carp170939	0	1	0	testcross	LG28 3352870 A G HHLG28g0126 3345886 3352823	sp|Q6DD88|ATLA3_HUMAN	Atlastin-3	ATL3
D115	carp170939	0	1	0	testcross	LG28 3352870 A G HHLG28g0127 3355622 3362242	sp|P45591|COF2_MOUSE	Cofilin-2	Cfl2
D116	carp171706	0	1	0	testcross	LG28 3282571 C G HHLG28g0118 3280821 3284802	sp|Q1ECW2|NPAS4_DANRE	Neuronal PAS domain-containing protein 4	npas4
D117	carp171892	0	1	0	testcross	LG28 3236519 A G HHLG28g0114 3227581 3228270	sp|Q8UW74|HE71A_XENLA	Transcription factor HES-7.1-A	he71a
D117	carp171892	0	1	0	testcross	LG28 3236519 A G HHLG28g0115 3230666 3231351	sp|Q8UW74|HE71A_XENLA	Transcription factor HES-7.1-A	he71a
D117	carp171892	0	1	0	testcross	LG28 3236519 A G HHLG28g0116 3236038 3236984	sp|Q03958|PFD6_MOUSE	Prefoldin subunit 6	Pfdn6
D117	carp171892	0	1	0	testcross	LG28 3236519 A G HHLG28g0117 3242079 3267599	sp|Q2YDI0|RM11_BOVIN	39S ribosomal protein L11	RM11
D118	carp171940	0	1	0	testcross	LG28 3231583 A G HHLG28g0114 3227581 3228270	sp|Q8UW74|HE71A_XENLA	Transcription factor HES-7.1-A	he71a
D118	carp171940	0	1	0	testcross	LG28 3231583 A G HHLG28g0115 3230666 3231351	sp|Q8UW74|HE71A_XENLA	Transcription factor HES-7.1-A	he71a
D118	carp171940	0	1	0	testcross	LG28 3231583 A G HHLG28g0116 3236038 3236984	sp|Q03958|PFD6_MOUSE	Prefoldin subunit 6	Pfdn6
D119	carp176389	1	0	0	testcross	LG27 23523975 T G HHLG27g0702 23520036 23526680	sp|Q5RFN7|SH3L1_PONAB	SH3 domain-binding glutamic acid-rich-like protein	SH3BGRL
D119	carp176389	1	0	0	testcross	LG27 23523975 T G HHLG27g0703 23527583 23539068	sp|P18608|HMGN1_MOUSE	Non-histone chromosomal protein HMG-14	Hmgn1
D121	carp181027	0	1	0	testcross	LG28 3702952 T C HHLG28g0140 3574331 3694266	sp|Q8CFZ4|GPC3_MOUSE	Glypican-3	Gpc3
D121	carp181027	0	1	0	testcross	LG28 3702952 T C HHLG28g0141 3700545 3701471	sp|A9JSR5|CC160_XENTR	Coiled-coil domain-containing protein 160 homolog	CC160
D121	carp181027	0	1	0	testcross	LG28 3702952 T C HHLG28g0142 3704077 3706999	sp|Q9Y376|CAB39_HUMAN	Calcium-binding protein 39	CAB39
D122	carp181029	0	1	0	testcross	LG28 3705957 A G HHLG28g0141 3700545 3701471	sp|A9JSR5|CC160_XENTR	Coiled-coil domain-containing protein 160 homolog	CC160
D122	carp181029	0	1	0	testcross	LG28 3705957 A G HHLG28g0142 3704077 3706999	sp|Q9Y376|CAB39_HUMAN	Calcium-binding protein 39	CAB39
D122	carp181029	0	1	0	testcross	LG28 3705957 A G HHLG28g0143 3713513 3716548	sp|Q9D4J7|PHF6_MOUSE	PHD finger protein 6	Phf6
D123	carp187391	0	1	0	testcross	LG28 3804646 A G HHLG28g0150 3800390 3802727	sp|Q9WUH4|FHL1_RAT	Four and a half LIM domains protein 1	Fhl1
D123	carp187391	0	1	0	testcross	LG28 3804646 A G HHLG28g0151 3805724 3833238	sp|Q14244|MAP7_HUMAN	Ensconsin	MAP7
D124	carp187398	0	1	0	testcross	LG28 3814618 C G HHLG28g0151 3805724 3833238	sp|Q14244|MAP7_HUMAN	Ensconsin	MAP7
D125	carp187399	0	1	0	testcross	LG28 3814804 A G HHLG28g0151 3805724 3833238	sp|Q14244|MAP7_HUMAN	Ensconsin	MAP7
D126	carp187405	0	1	0	testcross	LG28 3820288 T G HHLG28g0151 3805724 3833238	sp|Q14244|MAP7_HUMAN	Ensconsin	MAP7
D127	carp188586	1	0	0	intercross	LG15 19974724 A T HHLG15g0760 19964134 19965783	sp|P00428|COX5B_BOVIN	Cytochrome c oxidase subunit 5B	COX5B
D127	carp188586	1	0	0	intercross	LG15 19974724 A T HHLG15g0761 19968537 19974464	sp|Q499W2|SLD5_RAT	DNA replication complex GINS protein SLD5	Gins4
D127	carp188586	1	0	0	intercross	LG15 19974724 A T HHLG15g0762 19979328 19980500	sp|Q5U2R5|PPR3C_RAT	Protein phosphatase 1 regulatory subunit 3C	Ppp1r3c
D127	carp188586	1	0	0	intercross	LG15 19974724 A T HHLG15g0763 19982643 19989941	sp|Q0VD34|PHYIP_BOVIN	Phytanoyl-CoA hydroxylase-interacting protein	PHYHIP
D128	carp193943	0	0	1	intercross	LG24 14161893 C G HHLG24g0460 14137598 14161096	sp|Q3UIA2|RHG17_MOUSE	Rho GTPase-activating protein 17	Arhgap17
D128	carp193943	0	0	1	intercross	LG24 14161893 C G HHLG24g0461 14164886 14188040	sp|Q6ZM86|GRD2I_DANRE	Delphilin	grid2ip
D129	carp198966	0	1	0	testcross	LG28 7249713 A T HHLG28g0266 7220085 7241805	sp|P67963|KC1A_XENLA	Casein kinase I isoform alpha	csnk1a1
D129	carp198966	0	1	0	testcross	LG28 7249713 A T HHLG28g0267 7245076 7246922	sp|P00996|ISK1_BOVIN	Pancreatic secretory trypsin inhibitor	SPINK1
D129	carp198966	0	1	0	testcross	LG28 7249713 A T HHLG28g0268 7247984 7250393	sp|Q9H173|SIL1_HUMAN	Nucleotide exchange factor SIL1	SIL1
D129	carp198966	0	1	0	testcross	LG28 7249713 A T HHLG28g0269 7251449 7255587	sp|A7MD70|SPDLY_DANRE	Protein Spindly	spdl1
D129	carp198966	0	1	0	testcross	LG28 7249713 A T HHLG28g0270 7258680 7259603	sp|Q13151|ROA0_HUMAN	Heterogeneous nuclear ribonucleoprotein A0	HNRNPA0
D130	carp199145	1	0	0	testcross	LG15 11789816 A G HHLG15g0476 11779251 11789045	sp|Q5T6C5|AT7L2_HUMAN	Ataxin-7-like protein 2	ATXN7L2
D130	carp199145	1	0	0	testcross	LG15 11789816 A G HHLG15g0477 11790858 11792348	sp|Q80ZD7|AMGO1_RAT	Amphoterin-induced protein 1	Amigo1
D131	carp199302	1	0	0	testcross	LG15 11671165 T C HHLG15g0468 11649074 11662783	sp|P31662|S6A17_RAT	Sodium-dependent neutral amino acid transporter SLC6A17	Slc6a17
D132	carp200245	1	0	0	intercross	LG15 20998347 T C HHLG15g0794 20983884 20993047	sp|Q96FG2|ELMD3_HUMAN	ELMO domain-containing protein 3	ELMOD3
D132	carp200245	1	0	0	intercross	LG15 20998347 T C HHLG15g0795 20996925 20999564	sp|Q9DG10|STAR_DANRE	Steroidogenic acute regulatory protein	STAR
D132	carp200245	1	0	0	intercross	LG15 20998347 T C HHLG15g0796 21004346 21026020	sp|Q8VEB1|GRK5_MOUSE	G protein-coupled receptor kinase 5	Grk5
D133	carp201126	0	0	1	intercross	LG14 19909653 T G HHLG14g0692 19908345 19909118	sp|D2H788|RN182_AILME	E3 ubiquitin-protein ligase RNF182	RNF182
D135	carp205945	0	0	1	testcross	LG36 3299086 A G HHLG36g0124 3284488 3292514	sp|P40241|CD9_RAT	CD9 antigen	Cd9
D135	carp205945	0	0	1	testcross	LG36 3299086 A G HHLG36g0125 3295809 3326548	sp|Q28295|VWF_CANFA	von Willebrand factor	VWF
D137	carp209675	0	0	1	intercross	LG14 19663119 A G HHLG14g0674 19656269 19660838	sp|P00734|THRB_HUMAN	Prothrombin	THRB
D137	carp209675	0	0	1	intercross	LG14 19663119 A G HHLG14g0675 19661727 19664541	sp|Q9H9D4|ZN408_HUMAN	Zinc finger protein 408	ZNF408
D138	carp211157	1	0	0	testcross	LG27 23288654 C G HHLG27g0692 23276910 23295989	sp|Q65ZX2|IF2_BORGA	Translation initiation factor IF-2	infB
D140	carp217376	1	0	0	testcross	LG15 15253902 A G HHLG15g0604 15205864 15289237	sp|O35317|PBX3_MOUSE	Pre-B-cell leukemia transcription factor 3	Pbx3
D141	carp222839	0	1	0	testcross	LG28 3426593 A C HHLG28g0132 3423596 3425650	sp|E1BPQ1|FOXO1_BOVIN	Forkhead box protein O1	FOXO1
D141	carp222839	0	1	0	testcross	LG28 3426593 A C HHLG28g0133 3432714 3444288	sp|P58005|SESN3_HUMAN	Sestrin-3	SESN3
D142	carp225164	1	0	0	testcross	LG15 14149157 T G HHLG15g0568 14141803 14146937	sp|P13127|CAZA1_CHICK	F-actin-capping protein subunit alpha-1	CAPZA1
D142	carp225164	1	0	0	testcross	LG15 14149157 T G HHLG15g0569 14151128 14168219	sp|Q9P2B4|CT2NL_HUMAN	CTTNBP2 N-terminal-like protein	CTTNBP2NL
D143	carp225167	1	0	0	testcross	LG15 14148474 A G HHLG15g0568 14141803 14146937	sp|P13127|CAZA1_CHICK	F-actin-capping protein subunit alpha-1	CAPZA1
D143	carp225167	1	0	0	testcross	LG15 14148474 A G HHLG15g0569 14151128 14168219	sp|Q9P2B4|CT2NL_HUMAN	CTTNBP2 N-terminal-like protein	CTTNBP2NL
D144	carp227526	0	0	1	intercross	LG41 20769119 A T HHLG41g0760 20757227 20789747	sp|Q9PW72|PDLI4_CHICK	PDZ and LIM domain protein 4	PDLIM4
D145	carp228905	0	1	0	intercross	LG27 12650978 T G HHLG27g0394 12643167 12645824	sp|A4FUM1|SEP8B_DANRE	Septin-8-B	sept8b
D145	carp228905	0	1	0	intercross	LG27 12650978 T G HHLG27g0395 12652909 12656587	sp|A5A761|SFXN1_PIG	Sideroflexin-1	SFXN1
D146	carp229561	1	0	0	testcross	LG15 11261612 A T HHLG15g0443 11232774 11265816	sp|Q9WVQ1|MAGI2_MOUSE	Membrane-associated guanylate kinase	MAGI2
D147	carp229571	1	0	0	testcross	LG15 11217844 A C HHLG15g0441 11216623 11217123	sp|Q5DU25|IQEC2_MOUSE	IQ motif and SEC7 domain-containing protein 2	Iqsec2
D148	carp229654	1	0	0	testcross	LG15 11088419 A G HHLG15g0433 11072856 11081346	sp|Q92956|TNR14_HUMAN	Tumor necrosis factor receptor superfamily member 14	TNFRSF14
D148	carp229654	1	0	0	testcross	LG15 11088419 A G HHLG15g0434 11083237 11086206	sp|Q5T3J3|LRIF1_HUMAN	Ligand-dependent nuclear receptor-interacting factor 1	LRIF1
D148	carp229654	1	0	0	testcross	LG15 11088419 A G HHLG15g0435 11088245 11093493	sp|Q5E9N9|APEX2_BOVIN	DNA-(apurinic or apyrimidinic site) lyase 2	APEX2
D148	carp229654	1	0	0	testcross	LG15 11088419 A G HHLG15g0436 11094940 11097007	sp|Q8NHQ8|RASF8_HUMAN	Ras association domain-containing protein 8	RASSF8
D149	carp229992	1	0	0	testcross	LG15 10076202 A G HHLG15g0388 10044875 10100439	sp|Q9H324|ATS10_HUMAN	A disintegrin and metalloproteinase with thrombospondin motifs 10	ADAMTS10
D151	carp232795	0	0	1	testcross	LG22 1562408 A G HHLG22g0045 1545140 1599691	sp|Q96KR7|PHAR3_HUMAN	Phosphatase and actin regulator 3	PHACTR3
D154	carp236365	0	0	1	intercross	LG36 6762399 A C HHLG36g0212 6754778 6762119	sp|Q8JG33|WFDC1_CHICK	WAP four-disulfide core domain protein 1	WFDC1
D154	carp236365	0	0	1	intercross	LG36 6762399 A C HHLG36g0213 6764003 6769393	sp|Q969X6|CIR1A_HUMAN	Cirhin	CIRH1A
D154	carp236365	0	0	1	intercross	LG36 6762399 A C HHLG36g0214 6770336 6786203	sp|Q9Y2B5|VP9D1_HUMAN	VPS9 domain-containing protein 1	VPS9D1
D155	carp236914	0	0	1	intercross	LG14 19850872 T G HHLG14g0688 19843325 19857870	sp|Q9IBD0|CELF1_DANRE	CUGBP Elav-like family member 1	celf1
D156	carp238568	1	0	0	testcross	LG15 10672284 T C HHLG15g0422 10653972 10673292	sp|Q0IIY7|AJAP1_XENTR	Adherens junction-associated protein 1	ajap1
D157	carp241838	1	0	0	testcross	LG27 23128401 T C HHLG27g0687 23124626 23128147	sp|Q63486|RRAGA_RAT	Ras-related GTP-binding protein A	Rraga
D157	carp241838	1	0	0	testcross	LG27 23128401 T C HHLG27g0688 23131331 23132158	sp|P08034|CXB1_HUMAN	Gap junction beta-1 protein	GJB1
D158	carp243035	0	0	1	testcross	LG36 1978488 T C HHLG36g0075 1975472 1979756	sp|Q96PE2|ARHGH_HUMAN	Rho guanine nucleotide exchange factor 17	ARHGEF17
D158	carp243035	0	0	1	testcross	LG36 1978488 T C HHLG36g0076 1984545 1985522	sp|O93361|P2RY3_MELGA	P2Y purinoceptor 3	P2RY3
D159	carp243217	1	0	0	testcross	LG27 23447248 T C HHLG27g0697 23421218 23445998	sp|Q58DL7|ARHG9_BOVIN	Rho guanine nucleotide exchange factor 9	ARHGEF9
D159	carp243217	1	0	0	testcross	LG27 23447248 T C HHLG27g0698 23450182 23451908	sp|Q9D738|ASB12_MOUSE	Ankyrin repeat and SOCS box protein 12	Asb12
D159	carp243217	1	0	0	testcross	LG27 23447248 T C HHLG27g0699 23454613 23471638	sp|P26041|MOES_MOUSE	Moesin	Msn
D160	carp243221	1	0	0	testcross	LG27 23435533 A G HHLG27g0697 23421218 23445998	sp|Q58DL7|ARHG9_BOVIN	Rho guanine nucleotide exchange factor 9	ARHGEF9
D161	carp243228	1	0	0	testcross	LG27 23418714 A G HHLG27g0696 23407416 23409088	sp|Q9BG88|SH21A_SAGOE	SH2 domain-containing protein 1A	SH2D1A
D161	carp243228	1	0	0	testcross	LG27 23418714 A G HHLG27g0697 23421218 23445998	sp|Q58DL7|ARHG9_BOVIN	Rho guanine nucleotide exchange factor 9	ARHGEF9
D162	carp243252	1	0	0	testcross	LG27 23364300 A T HHLG27g0693 23341369 23374501	sp|Q6PFQ0|KS6A6_DANRE	Ribosomal protein S6 kinase alpha-6	rps6ka6
D163	carp244199	1	0	0	testcross	LG15 13225714 A G HHLG15g0548 13214705 13222019	sp|P37058|DHB3_HUMAN	Testosterone 17-beta-dehydrogenase 3	HSD17B3
D164	carp247828	1	0	0	testcross	LG15 16206848 A C HHLG15g0622 16183430 16200536	sp|P50749|RASF2_HUMAN	Ras association domain-containing protein 2	RASSF2
D164	carp247828	1	0	0	testcross	LG15 16206848 A C HHLG15g0623 16208177 16221755	sp|B0JZG0|S23A2_XENTR	Solute carrier family 23 member 2	slc23a2
