# Supplementary material for: A Drive to Driven Model of Mapping Intraspecific Interaction Networks
Source: iScience. 2019 Nov 6;22:109–22. doi: 10.1016/j.isci.2019.11.002 (PMC6883333; doi:10.1016/j.isci.2019.11.002)
Supplement: Table S5. Gene Ontology Enrichment of Body Mass-Related Genes Detected by a Mutualistic Model, Related to Figures 4–6 [file mmc6.xls]

## Sheet: Table S5. Mutualism_GO_enrich
Table S5 Gene Ontology enrichment of body mass-related genes detected by a mutualistic model
GOID	Category	Term	Count	%	P-Value	Benjamini
GO:0016020	GOTERM_CC_DIRECT	membrane	32	27.6	1.1e-15	8.7e-14
GO:0006810	GOTERM_BP_DIRECT	transport	10	8.6	1.1e-06	0.00031
GO:0000166	GOTERM_MF_DIRECT	nucleotide binding	15	12.9	1.9e-06	0.00034
GO:0016310	GOTERM_BP_DIRECT	phosphorylation	6	5.2	8.2e-06	0.0012
GO:0016740	GOTERM_MF_DIRECT	transferase activity	8	6.9	1.4e-05	0.0012
GO:0016787	GOTERM_MF_DIRECT	hydrolase activity	9	7.8	2.1e-05	0.0012
GO:0006355	GOTERM_BP_DIRECT	regulation of transcription, DNA-templated	12	10.3	0.00017	0.016
GO:0008237	GOTERM_MF_DIRECT	metallopeptidase activity	4	3.4	0.00099	0.042
GO:0006508	GOTERM_BP_DIRECT	proteolysis	5	4.3	0.0011	0.075
GO:0021903	GOTERM_BP_DIRECT	rostrocaudal neural tube patterning	2	1.7	0.0015	0.084
GO:0005578	GOTERM_CC_DIRECT	proteinaceous extracellular matrix	6	5.2	0.0016	0.061
GO:0007275	GOTERM_BP_DIRECT	multicellular organism development	6	5.2	0.0019	0.086
GO:0016301	GOTERM_MF_DIRECT	kinase activity	6	5.2	0.0021	0.071
GO:0007165	GOTERM_BP_DIRECT	signal transduction	8	6.9	0.0035	0.14
GO:0030154	GOTERM_BP_DIRECT	cell differentiation	5	4.3	0.0052	0.17
GO:0016829	GOTERM_MF_DIRECT	lyase activity	3	2.6	0.0067	0.18
GO:0033334	GOTERM_BP_DIRECT	fin morphogenesis	2	1.7	0.0075	0.22
GO:0033333	GOTERM_BP_DIRECT	fin development	2	1.7	0.0086	0.22
GO:0019001	GOTERM_MF_DIRECT	guanyl nucleotide binding	2	1.7	0.011	0.24
GO:0046872	GOTERM_MF_DIRECT	metal ion binding	13	11.2	0.023	0.39
GO:0006351	GOTERM_BP_DIRECT	transcription, DNA-templated	8	6.9	0.023	0.47
GO:0004222	GOTERM_MF_DIRECT	metalloendopeptidase activity	4	3.4	0.024	0.38
GO:0003677	GOTERM_MF_DIRECT	DNA binding	10	8.6	0.025	0.36
GO:0006468	GOTERM_BP_DIRECT	protein phosphorylation	4	3.4	0.025	0.46
GO:0001756	GOTERM_BP_DIRECT	somitogenesis	3	2.6	0.027	0.46
GO:0006887	GOTERM_BP_DIRECT	exocytosis	3	2.6	0.03	0.47
GO:0005634	GOTERM_CC_DIRECT	nucleus	20	17.2	0.035	0.61
GO:0031683	GOTERM_MF_DIRECT	G-protein beta/gamma-subunit complex binding	2	1.7	0.038	0.45
GO:0008233	GOTERM_MF_DIRECT	peptidase activity	3	2.6	0.041	0.45
GO:0003700	GOTERM_MF_DIRECT	transcription factor activity, sequence-specific DNA binding	7	6	0.046	0.46
GO:0008593	GOTERM_BP_DIRECT	regulation of Notch signaling pathway	2	1.7	0.049	0.62
GO:0005622	GOTERM_CC_DIRECT	intracellular	9	7.8	0.05	0.63
GO:0015914	GOTERM_BP_DIRECT	phospholipid transport	2	1.7	0.051	0.61
GO:0043395	GOTERM_MF_DIRECT	heparan sulfate proteoglycan binding	2	1.7	0.052	0.48
GO:0016021	GOTERM_CC_DIRECT	integral component of membrane	28	24.1	0.052	0.56
GO:0001664	GOTERM_MF_DIRECT	G-protein coupled receptor binding	2	1.7	0.054	0.47
GO:0001946	GOTERM_BP_DIRECT	lymphangiogenesis	2	1.7	0.056	0.63
GO:0004871	GOTERM_MF_DIRECT	signal transducer activity	4	3.4	0.057	0.47
GO:0042074	GOTERM_BP_DIRECT	cell migration involved in gastrulation	2	1.7	0.064	0.66
GO:0003924	GOTERM_MF_DIRECT	GTPase activity	4	3.4	0.078	0.56
GO:0009617	GOTERM_BP_DIRECT	response to bacterium	2	1.7	0.085	0.74
GO:0008270	GOTERM_MF_DIRECT	zinc ion binding	12	10.3	0.088	0.58
GO:0004518	GOTERM_MF_DIRECT	nuclease activity	2	1.7	0.092	0.58
GO:0031225	GOTERM_CC_DIRECT	anchored component of membrane	2	1.7	0.095	0.73
GO:0031016	GOTERM_BP_DIRECT	pancreas development	2	1.7	0.099	0.78
