# Supplementary material for: A Drive to Driven Model of Mapping Intraspecific Interaction Networks
Source: iScience. 2019 Nov 6;22:109–22. doi: 10.1016/j.isci.2019.11.002 (PMC6883333; doi:10.1016/j.isci.2019.11.002)
Supplement: Table S6. Gene Ontology Enrichment of Body Mass-Related Genes Detected by an Antagonistic Model, Related to Figures 4–6 [file mmc7.xls]

## Sheet: Table S1. Mutualism_genelist
Table S1 Gene annotation of significant SNPs for body mass detected by the mutualistic model
Code	SNP	H1	G1	Z22	MarkerType	Position	Uniprot_ID	Gene	Symbol
A001	carp004780	0	1	0	testcross	LG28 4244531 T C HHLG28g0166 4219860 4241870	sp|O15068|MCF2L_HUMAN	Guanine nucleotide exchange factor DBS	MCF2L
A001	carp004780	0	1	0	testcross	LG28 4244531 T C HHLG28g0167 4248138 4280483	sp|Q8NB49|AT11C_HUMAN	Phospholipid-transporting ATPase IG	ATP11C
A002	carp004841	0	1	0	testcross	LG28 4227301 A G HHLG28g0166 4219860 4241870	sp|O15068|MCF2L_HUMAN	Guanine nucleotide exchange factor DBS	MCF2L
A003	carp004846	0	1	0	testcross	LG28 4244909 A C HHLG28g0166 4219860 4241870	sp|O15068|MCF2L_HUMAN	Guanine nucleotide exchange factor DBS	MCF2L
A003	carp004846	0	1	0	testcross	LG28 4244909 A C HHLG28g0167 4248138 4280483	sp|Q8NB49|AT11C_HUMAN	Phospholipid-transporting ATPase IG	ATP11C
A004	carp004854	0	1	0	testcross	LG28 4250143 C G HHLG28g0166 4219860 4241870	sp|O15068|MCF2L_HUMAN	Guanine nucleotide exchange factor DBS	MCF2L
A004	carp004854	0	1	0	testcross	LG28 4250143 C G HHLG28g0167 4248138 4280483	sp|Q8NB49|AT11C_HUMAN	Phospholipid-transporting ATPase IG	ATP11C
A005	carp004863	0	1	0	testcross	LG28 4274600 T C HHLG28g0167 4248138 4280483	sp|Q8NB49|AT11C_HUMAN	Phospholipid-transporting ATPase IG	ATP11C
A006	carp006120	1	0	0	intercross	LG15 21830998 T C HHLG15g0827 21829200 21831145	sp|Q969G6|RIFK_HUMAN	Riboflavin kinase	RFK
A006	carp006120	1	0	0	intercross	LG15 21830998 T C HHLG15g0828 21834614 21891953	sp|Q92824|PCSK5_HUMAN	Proprotein convertase subtilisin/kexin type 5	PCSK5
A007	carp006121	1	0	0	intercross	LG16 17993151 C G HHLG16g0732 17990707 17993185	sp|Q969G6|RIFK_HUMAN	Riboflavin kinase	RFK
A007	carp006121	1	0	0	intercross	LG16 17993151 C G HHLG16g0733 17996374 18047034	sp|Q92824|PCSK5_HUMAN	Proprotein convertase subtilisin/kexin type 5	PCSK5
A008	carp006124	1	0	0	intercross	LG15 21831853 A T HHLG15g0827 21829200 21831145	sp|Q969G6|RIFK_HUMAN	Riboflavin kinase	RFK
A008	carp006124	1	0	0	intercross	LG15 21831853 A T HHLG15g0828 21834614 21891953	sp|Q92824|PCSK5_HUMAN	Proprotein convertase subtilisin/kexin type 5	PCSK5
A009	carp006126	1	0	0	intercross	LG15 21832190 T C HHLG15g0827 21829200 21831145	sp|Q969G6|RIFK_HUMAN	Riboflavin kinase	RFK
A009	carp006126	1	0	0	intercross	LG15 21832190 T C HHLG15g0828 21834614 21891953	sp|Q92824|PCSK5_HUMAN	Proprotein convertase subtilisin/kexin type 5	PCSK5
A010	carp006130	1	0	0	intercross	LG15 21851998 C G HHLG15g0828 21834614 21891953	sp|Q92824|PCSK5_HUMAN	Proprotein convertase subtilisin/kexin type 5	PCSK5
A011	carp008690	0	1	0	intercross	LG28 3874515 C G HHLG28g0154 3859636 3866434	sp|P51476|OPSP_COLLI	Pinopsin	OPSP
A011	carp008690	0	1	0	intercross	LG28 3874515 C G HHLG28g0155 3869253 3872095	sp|Q9I8D8|CD40L_CHICK	CD40 ligand	CD40LG
A011	carp008690	0	1	0	intercross	LG28 3874515 C G HHLG28g0156 3875752 3901172	sp|Q5ZLR6|ARHG6_CHICK	Rho guanine nucleotide exchange factor 6	ARHGEF6
A012	carp012927	1	0	0	testcross	LG15 11542847 T C HHLG15g0460 11538927 11542837	sp|P41246|MMP9_RABIT	Matrix metalloproteinase-9	MMP9
A012	carp012927	1	0	0	testcross	LG15 11542847 T C HHLG15g0461 11546602 11557988	sp|A2A5K6|ZN335_MOUSE	Zinc finger protein 335	Znf335
A013	carp013814	1	0	0	testcross	LG27 23058150 C G HHLG27g0683 23061946 23070666	sp|Q3ZCH0|GRP75_BOVIN	Stress-70 protein	GRP75
A014	carp013816	1	0	0	testcross	LG27 23057597 C G HHLG27g0683 23061946 23070666	sp|Q3ZCH0|GRP75_BOVIN	Stress-70 protein	GRP75
A015	carp013849	1	0	0	testcross	LG27 23079200 T C HHLG27g0683 23061946 23070666	sp|Q3ZCH0|GRP75_BOVIN	Stress-70 protein	GRP75
A015	carp013849	1	0	0	testcross	LG27 23079200 T C HHLG27g0684 23082747 23090644	sp|Q9UBF9|MYOTI_HUMAN	Myotilin	MYOT
A016	carp014339	1	0	0	testcross	LG27 22564219 T C HHLG27g0670 22555949 22558532	sp|Q502D1|GLOD5_DANRE	Glyoxalase domain-containing protein 5	glod5
A016	carp014339	1	0	0	testcross	LG27 22564219 T C HHLG27g0671 22568315 22573378	sp|P54987|IRG1_MOUSE	Cis-aconitate decarboxylase	Irg1
A016	carp014339	1	0	0	testcross	LG27 22564219 T C HHLG27g0672 22573611 22577508	sp|P39153|SUA5_BACSU	Threonylcarbamoyl-AMP synthase	ywlC
A017	carp018642	1	0	0	testcross	LG15 10143159 T C HHLG15g0392 10132179 10141101	sp|Q9HBH9|MKNK2_HUMAN	MAP kinase-interacting serine/threonine-protein kinase 2	MKNK2
A017	carp018642	1	0	0	testcross	LG15 10143159 T C HHLG15g0393 10146434 10155461	sp|Q7TT28|REXO1_MOUSE	RNA exonuclease 1 homolog	Rexo1
A018	carp018681	1	0	0	testcross	LG15 10118961 T C HHLG15g0389 10113438 10119247	sp|P43404|ZAP70_MOUSE	Tyrosine-protein kinase ZAP-70	Zap70
A018	carp018681	1	0	0	testcross	LG15 10118961 T C HHLG15g0390 10122017 10125567	sp|Q8BSU7|MOB3A_MOUSE	MOB kinase activator 3A	Mob3a
A019	carp018682	1	0	0	testcross	LG15 10119612 A T HHLG15g0389 10113438 10119247	sp|P43404|ZAP70_MOUSE	Tyrosine-protein kinase ZAP-70	Zap70
A019	carp018682	1	0	0	testcross	LG15 10119612 A T HHLG15g0390 10122017 10125567	sp|Q8BSU7|MOB3A_MOUSE	MOB kinase activator 3A	Mob3a
A020	carp020386	0	1	0	testcross	LG28 4608498 A G HHLG28g0182 4550305 4608949	sp|P70175|DLG3_MOUSE	Disks large homolog 3	Dlg3
A020	carp020386	0	1	0	testcross	LG28 4608498 A G HHLG28g0183 4615520 4638723	sp|Q3KTM2|GDPD5_CHICK	Glycerophosphodiester phosphodiesterase domain-containing protein 5	GDPD5
A021	carp022408	1	0	0	testcross	LG15 14746112 T C HHLG15g0597 14680340 14759273	sp|Q96RW7|HMCN1_HUMAN	Hemicentin-1	HMCN1
A022	carp023349	1	0	0	testcross	LG15 8155609 C G HHLG15g0289 8154073 8155765	sp|Q3ZBD9|MARE1_BOVIN	Microtubule-associated protein RP/EB family member 1	MAPRE1
A022	carp023349	1	0	0	testcross	LG15 8155609 C G HHLG15g0290 8156006 8164787	sp|Q9UBC3|DNM3B_HUMAN	DNA (cytosine-5)-methyltransferase 3B	DNMT3B
A023	carp023400	1	0	0	testcross	LG15 8270719 A G HHLG15g0296 8242301 8263161	sp|O88632|SEM3F_MOUSE	Semaphorin-3F	Sema3f
A023	carp023400	1	0	0	testcross	LG15 8270719 A G HHLG15g0297 8266531 8270603	sp|P42768|WASP_HUMAN	Wiskott-Aldrich syndrome protein	WAS
A023	carp023400	1	0	0	testcross	LG15 8270719 A G HHLG15g0298 8272995 8279801	sp|Q99624|S38A3_HUMAN	Sodium-coupled neutral amino acid transporter 3	SLC38A3
A024	carp023418	1	0	0	testcross	LG15 8317479 A G HHLG15g0300 8302252 8312654	sp|Q6Q0N3|NT5D2_RAT	5'-nucleotidase domain-containing protein 2	Nt5dc2
A024	carp023418	1	0	0	testcross	LG15 8317479 A G HHLG15g0301 8315106 8321304	sp|Q3MII6|TBC25_HUMAN	TBC1 domain family member 25	TBC1D25
A024	carp023418	1	0	0	testcross	LG15 8317479 A G HHLG15g0302 8325412 8328547	sp|Q64181|PROP_CAVPO	Properdin	CFP
A026	carp026099	0	0	1	testcross	LG36 3927421 T C HHLG36g0148 3797194 3924497	sp|Q9JLU4|SHAN3_RAT	SH3 and multiple ankyrin repeat domains protein 3	Shank3
A027	carp026598	0	0	1	intercross	LG15 3851754 A T HHLG15g0133 3829683 3852731	sp|Q6E2N3|TRI33_DANRE	E3 ubiquitin-protein ligase TRIM33	trim33
A027	carp026598	0	0	1	intercross	LG15 3851754 A T HHLG15g0134 3855378 3859703	sp|Q5ZJX0|LAAT1_CHICK	Lysosomal amino acid transporter 1 homolog	PQLC2
A028	carp028220	0	1	0	testcross	LG28 3581978 T C HHLG28g0140 3574331 3694266	sp|Q8CFZ4|GPC3_MOUSE	Glypican-3	Gpc3
A029	carp028224	0	1	0	testcross	LG28 3571631 A G HHLG28g0139 3526193 3563530	sp|P51655|GPC4_MOUSE	Glypican-4	Gpc4
A029	carp028224	0	1	0	testcross	LG28 3571631 A G HHLG28g0140 3574331 3694266	sp|Q8CFZ4|GPC3_MOUSE	Glypican-3	Gpc3
A030	carp030825	1	0	0	testcross	LG15 8540419 A G HHLG15g0315 8530923 8534555	sp|B0V2S2|DCR1B_DANRE	5' exonuclease Apollo	dclre1b
A030	carp030825	1	0	0	testcross	LG15 8540419 A G HHLG15g0316 8540399 8544609	sp|P30542|AA1R_HUMAN	Adenosine receptor A1	ADORA1
A032	carp035590	0	1	0	testcross	LG28 3096208 A T HHLG28g0104 3090763 3093941	sp|A5A6P2|ASAH1_PANTR	Acid ceramidase	ASAH1
A032	carp035590	0	1	0	testcross	LG28 3096208 A T HHLG28g0105 3095670 3097603	sp|Q3SZZ7|FGL1_BOVIN	Fibrinogen-like protein 1	FGL1
A032	carp035590	0	1	0	testcross	LG28 3096208 A T HHLG28g0106 3105860 3128823	sp|A0JMQ7|MTS1A_DANRE	Microtubule-associated tumor suppressor 1 homolog A	mtus1a
A033	carp037443	1	0	0	testcross	LG15 11753569 T G HHLG15g0472 11741266 11750278	sp|Q5E9S2|NFYA_BOVIN	Nuclear transcription factor Y subunit alpha	NFYA
A033	carp037443	1	0	0	testcross	LG15 11753569 T G HHLG15g0473 11751919 11753764	sp|Q5R7E7|NGRN_PONAB	Neugrin	NGRN
A033	carp037443	1	0	0	testcross	LG15 11753569 T G HHLG15g0474 11756391 11769121	sp|Q6NUT7|SORT1_DANRE	Sortilin	sort1
A034	carp037549	1	0	0	testcross	LG15 14348079 A G HHLG15g0577 14339711 14342770	sp|B0S5Y3|S5A3A_DANRE	Solute carrier family 52	S5A3A
A034	carp037549	1	0	0	testcross	LG15 14348079 A G HHLG15g0578 14349583 14354191	sp|A5PLL7|TM189_HUMAN	Transmembrane protein 189	TMEM189
A034	carp037549	1	0	0	testcross	LG15 14348079 A G HHLG15g0579 14356637 14357476	sp|Q05826|CEBPB_CHICK	CCAAT/enhancer-binding protein beta	CEBPB
A036	carp050738	1	0	0	testcross	LG15 9219594 A C HHLG15g0352 9205569 9211707	sp|Q6PFT6|TMM47_DANRE	Transmembrane protein 47	tmem47
A036	carp050738	1	0	0	testcross	LG15 9219594 A C HHLG15g0353 9215488 9217711	sp|Q5RCB6|TMG1_PONAB	Transmembrane gamma-carboxyglutamic acid protein 1	PRRG1
A036	carp050738	1	0	0	testcross	LG15 9219594 A C HHLG15g0354 9221872 9225945	sp|P36551|HEM6_HUMAN	Oxygen-dependent coproporphyrinogen-III oxidase	HEM6
A036	carp050738	1	0	0	testcross	LG15 9219594 A C HHLG15g0355 9227922 9230613	sp|Q5TID7|CC181_HUMAN	Coiled-coil domain-containing protein 181	CCDC181
A037	carp050747	1	0	0	testcross	LG15 9203511 T C HHLG15g0351 9197541 9203141	sp|Q8N5C8|TAB3_HUMAN	TGF-beta-activated kinase 1 and MAP3K7-binding protein 3	TAB3
A037	carp050747	1	0	0	testcross	LG15 9203511 T C HHLG15g0352 9205569 9211707	sp|Q6PFT6|TMM47_DANRE	Transmembrane protein 47	tmem47
A041	carp066501	0	0	1	intercross	LG15 10289710 T G HHLG15g0397 10215241 10312827	sp|P08651|NFIC_HUMAN	Nuclear factor 1 C-type	NFIC
A042	carp066847	1	0	0	testcross	LG15 10430088 A G HHLG15g0411 10416756 10427284	sp|D3Z7P3|GLSK_MOUSE	Glutaminase kidney isoform	GLSK
A042	carp066847	1	0	0	testcross	LG15 10430088 A G HHLG15g0412 10430398 10453666	sp|Q6P4Z2|CO2A1_XENTR	Collagen alpha-1(II) chain	col2a1
A043	carp066875	1	0	0	testcross	LG15 10357026 A G HHLG15g0400 10349055 10352563	sp|Q9R1K5|FZR_MOUSE	Fizzy-related protein homolog	Fzr1
A043	carp066875	1	0	0	testcross	LG15 10357026 A G HHLG15g0401 10354108 10359834	sp|O94927|HAUS5_HUMAN	HAUS augmin-like complex subunit 5	HAUS5
A043	carp066875	1	0	0	testcross	LG15 10357026 A G HHLG15g0402 10363840 10366436	sp|Q8NFQ8|TOIP2_HUMAN	Torsin-1A-interacting protein 2	TOR1AIP2
A044	carp066881	1	0	0	testcross	LG15 10342537 A C HHLG15g0398 10325537 10337254	sp|Q0VG18|SIM24_MOUSE	Small integral membrane protein 24	Smim24
A044	carp066881	1	0	0	testcross	LG15 10342537 A C HHLG15g0399 10342520 10343854	sp|Q7ZUX6|DOHH_DANRE	Deoxyhypusine hydroxylase	dohh
A044	carp066881	1	0	0	testcross	LG15 10342537 A C HHLG15g0400 10349055 10352563	sp|Q9R1K5|FZR_MOUSE	Fizzy-related protein homolog	Fzr1
A046	carp067130	1	0	0	intercross	LG15 21904666 T C HHLG15g0829 21899483 21913947	sp|Q91VX2|UBAP2_MOUSE	Ubiquitin-associated protein 2	Ubap2
A048	carp069836	1	0	0	testcross	LG15 23413767 T C HHLG15g0878 23404549 23406533	sp|Q0MQA6|NDUA7_PONPY	NADH dehydrogenase [ubiquinone] 1 alpha subcomplex subunit 7	NDUFA7
A048	carp069836	1	0	0	testcross	LG15 23413767 T C HHLG15g0879 23413310 23414344	sp|Q9UJ42|GP160_HUMAN	Probable G-protein coupled receptor 160	GPR160
A050	carp085983	1	0	0	testcross	LG15 18154789 T G HHLG15g0687 18135858 18149571	sp|P41229|KDM5C_HUMAN	Lysine-specific demethylase 5C	KDM5C
A050	carp085983	1	0	0	testcross	LG15 18154789 T G HHLG15g0688 18151247 18154750	sp|P17560|RENBP_PIG	N-acylglucosamine 2-epimerase	RENBP
A050	carp085983	1	0	0	testcross	LG15 18154789 T G HHLG15g0689 18156340 18158721	sp|Q9H098|F107B_HUMAN	Protein FAM107B	FAM107B
A050	carp085983	1	0	0	testcross	LG15 18154789 T G HHLG15g0690 18161397 18179472	sp|Q921C5|BICD2_MOUSE	Protein bicaudal D homolog 2	Bicd2
A051	carp086001	1	0	0	intercross	LG15 18121950 A G HHLG15g0686 18066203 18129111	sp|Q5DU25|IQEC2_MOUSE	IQ motif and SEC7 domain-containing protein 2	Iqsec2
A052	carp087990	1	0	0	intercross	LG15 19709292 T C HHLG15g0751 19700634 19703530	sp|Q5FVB2|LMO41_XENTR	LIM domain transcription factor LMO4.1	lmo4.1
A052	carp087990	1	0	0	intercross	LG15 19709292 T C HHLG15g0752 19709632 19714164	sp|O00622|CYR61_HUMAN	Protein CYR61	CYR61
A053	carp087997	1	0	0	intercross	LG15 19722946 A G HHLG15g0752 19709632 19714164	sp|O00622|CYR61_HUMAN	Protein CYR61	CYR61
A053	carp087997	1	0	0	intercross	LG15 19722946 A G HHLG15g0754 19732636 19748194	sp|Q5T1M5|FKB15_HUMAN	FK506-binding protein 15	FKBP15
A054	carp088008	1	0	0	intercross	LG15 19750992 T G HHLG15g0754 19732636 19748194	sp|Q5T1M5|FKB15_HUMAN	FK506-binding protein 15	FKBP15
A055	carp088100	1	0	0	intercross	LG15 19804750 T C HHLG15g0756 19791228 19844192	sp|Q800Q5|T7L1B_DANRE	Transcription factor 7-like 1-B	tcf7l1b
A056	carp096344	0	0	1	intercross	LG5 15217814 T G HHLG5g0618 15220060 15240288	sp|Q3UHK8|TNR6A_MOUSE	Trinucleotide repeat-containing gene 6A protein	Tnrc6a
A057	carp096899	1	0	0	testcross	LG27 23717554 A G HHLG27g0709 23661961 23746530	sp|Q9ERS6|IRPL2_MOUSE	X-linked interleukin-1 receptor accessory protein-like 2	Il1rapl2
A058	carp099486	0	1	0	intercross	LG28 3759797 C G HHLG28g0147 3743779 3766891	sp|Q7SYD9|INT6_DANRE	Integrator complex subunit 6	ints6
A059	carp099490	0	1	0	testcross	LG28 3767388 A G HHLG28g0147 3743779 3766891	sp|Q7SYD9|INT6_DANRE	Integrator complex subunit 6	ints6
A059	carp099490	0	1	0	testcross	LG28 3767388 A G HHLG28g0148 3769815 3774917	sp|Q6TLE4|MMGT1_DANRE	Membrane magnesium transporter 1	mmgt1
A059	carp099490	0	1	0	testcross	LG28 3767388 A G HHLG28g0149 3776929 3787731	sp|Q92581|SL9A6_HUMAN	Sodium/hydrogen exchanger 6	SLC9A6
A060	carp100657	1	0	0	testcross	LG15 11843860 A G HHLG15g0479 11831013 11842012	sp|P38403|GNAI3_CAVPO	Guanine nucleotide-binding protein G(k) subunit alpha	GNAI3
A060	carp100657	1	0	0	testcross	LG15 11843860 A G HHLG15g0480 11845251 11848639	sp|P19087|GNAT2_HUMAN	Guanine nucleotide-binding protein G(t) subunit alpha-2	GNAT2
A060	carp100657	1	0	0	testcross	LG15 11843860 A G HHLG15g0481 11849103 11855820	sp|P04696|GNAT2_BOVIN	Guanine nucleotide-binding protein G(t) subunit alpha-2	GNAT2
A061	carp100674	1	0	0	testcross	LG15 13766800 A G HHLG15g0559 13649805 13828244	sp|Q68Y21|GRID2_DANRE	Glutamate receptor ionotropic	GRID2
A062	carp101017	1	0	0	intercross	LG15 21223025 C G HHLG15g0806 21197851 21222597	sp|Q6P6Z8|ODO1_XENLA	2-oxoglutarate dehydrogenase	ODO1
A062	carp101017	1	0	0	intercross	LG15 21223025 C G HHLG15g0807 21227612 21230550	sp|P91791|PPIA_HEMPU	Peptidyl-prolyl cis-trans isomerase	PPIA
A063	carp101018	1	0	0	intercross	LG15 21222794 T G HHLG15g0806 21197851 21222597	sp|Q6P6Z8|ODO1_XENLA	2-oxoglutarate dehydrogenase	ODO1
A063	carp101018	1	0	0	intercross	LG15 21222794 T G HHLG15g0807 21227612 21230550	sp|P91791|PPIA_HEMPU	Peptidyl-prolyl cis-trans isomerase	PPIA
A064	carp101054	1	0	0	intercross	LG15 21150329 T C HHLG15g0802 21142311 21150058	sp|A0JPF5|F16B2_DANRE	Protein FAM160B2	fam160b2
A064	carp101054	1	0	0	intercross	LG15 21150329 T C HHLG15g0803 21151426 21153521	sp|Q568Q0|NUD18_DANRE	8-oxo-dGDP phosphatase NUDT18	nudt18
A064	carp101054	1	0	0	intercross	LG15 21150329 T C HHLG15g0804 21156244 21158678	sp|Q568Q0|NUD18_DANRE	8-oxo-dGDP phosphatase NUDT18	nudt18
A064	carp101054	1	0	0	intercross	LG15 21150329 T C HHLG15g0805 21160035 21193584	sp|Q13443|ADAM9_HUMAN	Disintegrin and metalloproteinase domain-containing protein 9	ADAM9
A065	carp101059	1	0	0	intercross	LG15 21148071 A T HHLG15g0802 21142311 21150058	sp|A0JPF5|F16B2_DANRE	Protein FAM160B2	fam160b2
A065	carp101059	1	0	0	intercross	LG15 21148071 A T HHLG15g0803 21151426 21153521	sp|Q568Q0|NUD18_DANRE	8-oxo-dGDP phosphatase NUDT18	nudt18
A065	carp101059	1	0	0	intercross	LG15 21148071 A T HHLG15g0804 21156244 21158678	sp|Q568Q0|NUD18_DANRE	8-oxo-dGDP phosphatase NUDT18	nudt18
A066	carp103111	1	0	0	testcross	LG15 18769832 C G HHLG15g0727 18754383 18769187	sp|Q58EK3|PLCX3_DANRE	PI-PLC X domain-containing protein 3	plcxd3
A066	carp103111	1	0	0	testcross	LG15 18769832 C G HHLG15g0728 18778280 18785351	sp|Q9TUQ3|CO7_PIG	Complement component C7	C7
A067	carp103673	1	0	0	testcross	LG15 11342930 A G HHLG15g0446 11333880 11337903	sp|Q9NT22|EMIL3_HUMAN	EMILIN-3	EMILIN3
A067	carp103673	1	0	0	testcross	LG15 11342930 A G HHLG15g0447 11348719 11358105	sp|Q9BYL1|SAM10_HUMAN	Sterile alpha motif domain-containing protein 10	SAMD10
A068	carp108447	0	0	1	intercross	LG10 23091869 T C HHLG10g0875 23061993 23104276	sp|P11029|ACAC_CHICK	Acetyl-CoA carboxylase	ACAC
A069	carp116595	0	0	1	testcross	LG42 8205643 T C HHLG42g0306 8205889 8208256	sp|P24049|RL17_RAT	60S ribosomal protein L17	Rpl17
A069	carp116595	0	0	1	testcross	LG42 8205643 T C HHLG42g0307 8210489 8212246	sp|O35762|NKX61_RAT	Homeobox protein Nkx-6.1	Nkx6-1
A070	carp117856	1	0	0	testcross	LG15 10027287 A G HHLG15g0386 10018839 10022904	sp|Q568I2|ACER1_DANRE	Alkaline ceramidase 1	acer1
A070	carp117856	1	0	0	testcross	LG15 10027287 A G HHLG15g0387 10027399 10041232	sp|O00160|MYO1F_HUMAN	Unconventional myosin-If	MYO1F
A071	carp120428	0	0	1	intercross	LG15 11027289 T C HHLG15g0430 11016862 11018858	sp|Q568H3|MD2L2_DANRE	Mitotic spindle assembly checkpoint protein MAD2B	mad2l2
A072	carp123605	0	1	0	testcross	LG28 3913737 A C HHLG28g0157 3903150 3906511	sp|Q7ZWA3|RBMX_DANRE	RNA-binding motif protein	RBMX
A072	carp123605	0	1	0	testcross	LG28 3913737 A C HHLG28g0158 3908532 3917418	sp|Q5R8Y6|TM9S2_PONAB	Transmembrane 9 superfamily member 2	TM9SF2
A072	carp123605	0	1	0	testcross	LG28 3913737 A C HHLG28g0159 3921234 3922535	sp|Q96P66|GP101_HUMAN	Probable G-protein coupled receptor 101	GPR101
A073	carp123609	0	1	0	testcross	LG28 3918652 T G HHLG28g0158 3908532 3917418	sp|Q5R8Y6|TM9S2_PONAB	Transmembrane 9 superfamily member 2	TM9SF2
A073	carp123609	0	1	0	testcross	LG28 3918652 T G HHLG28g0159 3921234 3922535	sp|Q96P66|GP101_HUMAN	Probable G-protein coupled receptor 101	GPR101
A075	carp126966	1	0	0	testcross	LG15 8404745 T C HHLG15g0311 8394696 8405852	sp|Q90336|MK14A_CYPCA	Mitogen-activated protein kinase 14A	mapk14a
A075	carp126966	1	0	0	testcross	LG15 8404745 T C HHLG15g0312 8408184 8421212	sp|O70551|SRPK1_MOUSE	SRSF protein kinase 1	Srpk1
A076	carp127830	0	0	1	intercross	LG14 20049692 T C HHLG14g0699 20035654 20049374	sp|Q80WJ6|MRP9_MOUSE	Multidrug resistance-associated protein 9	Abcc12
A077	carp128618	0	1	0	testcross	LG28 2966690 A G HHLG28g0100 2946967 2964743	sp|Q8CFV2|F149A_MOUSE	Protein FAM149A	Fam149a
A077	carp128618	0	1	0	testcross	LG28 2966690 A G HHLG28g0101 2965362 2968930	sp|Q9DBW0|CP4V2_MOUSE	Cytochrome P450 4V2	Cyp4v2
A080	carp132578	1	0	0	intercross	LG15 21931796 A G HHLG15g0830 21916235 21937138	sp|Q76LX8|ATS13_HUMAN	A disintegrin and metalloproteinase with thrombospondin motifs 13	ADAMTS13
A080	carp132578	1	0	0	intercross	LG15 21931796 A G HHLG15g0831 21938500 21958159	sp|P52826|CACP_COLLI	Carnitine O-acetyltransferase	CRAT
A081	carp132736	1	0	0	testcross	LG15 15505785 T G HHLG15g0608 15500511 15547388	sp|P18466|HA19_CANFA	DLA class I histocompatibility antigen	HA19
A082	carp133836	1	0	0	testcross	LG15 11435392 T C HHLG15g0451 11430546 11431070	sp|Q8BGW3|BHE23_MOUSE	Class E basic helix-loop-helix protein 23	Bhlhe23
A082	carp133836	1	0	0	testcross	LG15 11435392 T C HHLG15g0452 11433726 11436540	sp|Q6PC55|GID8_DANRE	Glucose-induced degradation protein 8 homolog	gid8
A082	carp133836	1	0	0	testcross	LG15 11435392 T C HHLG15g0453 11437450 11445746	sp|Q8VCL5|S17A9_MOUSE	Solute carrier family 17 member 9	Slc17a9
A083	carp133842	1	0	0	testcross	LG15 11455422 A G HHLG15g0453 11437450 11445746	sp|Q8VCL5|S17A9_MOUSE	Solute carrier family 17 member 9	Slc17a9
A083	carp133842	1	0	0	testcross	LG15 11455422 A G HHLG15g0454 11449270 11455021	sp|O42196|DNJC5_XENLA	DnaJ homolog subfamily C member 5	dnajc5
A083	carp133842	1	0	0	testcross	LG15 11455422 A G HHLG15g0455 11458347 11469013	sp|Q5RCT1|TPD54_PONAB	Tumor protein D54	TPD52L2
A084	carp133915	1	0	0	testcross	LG15 11469965 A G HHLG15g0455 11458347 11469013	sp|Q5RCT1|TPD54_PONAB	Tumor protein D54	TPD52L2
A084	carp133915	1	0	0	testcross	LG15 11469965 A G HHLG15g0456 11472516 11473423	sp|Q6PFP3|PDPFA_DANRE	Pancreatic progenitor cell differentiation and proliferation factor A	ppdpfa
A084	carp133915	1	0	0	testcross	LG15 11469965 A G HHLG15g0457 11477362 11482743	sp|Q13882|PTK6_HUMAN	Protein-tyrosine kinase 6	PTK6
A086	carp134184	1	0	0	testcross	LG15 9572898 A C HHLG15g0370 9559018 9569015	sp|Q6GQB9|EDEM3_XENLA	ER degradation-enhancing alpha-mannosidase-like protein 3	edem3
A086	carp134184	1	0	0	testcross	LG15 9572898 A C HHLG15g0371 9571561 9574835	sp|Q6NYR8|NPL_DANRE	N-acetylneuraminate lyase	npl
A086	carp134184	1	0	0	testcross	LG15 9572898 A C HHLG15g0372 9577572 9579483	sp|Q7SXP0|S22BB_DANRE	Vesicle-trafficking protein SEC22b-B	sec22bb
A087	carp134185	1	0	0	testcross	LG15 9569191 A G HHLG15g0370 9559018 9569015	sp|Q6GQB9|EDEM3_XENLA	ER degradation-enhancing alpha-mannosidase-like protein 3	edem3
A087	carp134185	1	0	0	testcross	LG15 9569191 A G HHLG15g0371 9571561 9574835	sp|Q6NYR8|NPL_DANRE	N-acetylneuraminate lyase	npl
A087	carp134185	1	0	0	testcross	LG15 9569191 A G HHLG15g0372 9577572 9579483	sp|Q7SXP0|S22BB_DANRE	Vesicle-trafficking protein SEC22b-B	sec22bb
A088	carp134194	1	0	0	testcross	LG15 9525639 T C HHLG15g0368 9508707 9524161	sp|Q6NVG7|GT252_MOUSE	Procollagen galactosyltransferase 2	Colgalt2
A088	carp134194	1	0	0	testcross	LG15 9525639 T C HHLG15g0369 9529326 9545056	sp|Q8K207|CA021_MOUSE	Uncharacterized protein C1orf21 homolog	CA021
A089	carp134195	1	0	0	testcross	LG15 9521462 T C HHLG15g0368 9508707 9524161	sp|Q6NVG7|GT252_MOUSE	Procollagen galactosyltransferase 2	Colgalt2
A089	carp134195	1	0	0	testcross	LG15 9521462 T C HHLG15g0369 9529326 9545056	sp|Q8K207|CA021_MOUSE	Uncharacterized protein C1orf21 homolog	CA021
A091	carp152585	0	0	1	intercross	LG15 9707253 T C HHLG15g0374 9664850 9698111	sp|Q04721|NOTC2_HUMAN	Neurogenic locus notch homolog protein 2	NOTCH2
A091	carp152585	0	0	1	intercross	LG15 9707253 T C HHLG15g0375 9701649 9705891	sp|Q8R1T4|S35A3_MOUSE	UDP-N-acetylglucosamine transporter	Slc35a3
A091	carp152585	0	0	1	intercross	LG15 9707253 T C HHLG15g0376 9708501 9711403	sp|Q8BQN5|FA78B_MOUSE	Protein FAM78B	Fam78b
A093	carp164026	0	1	0	testcross	LG28 4429363 A G HHLG28g0172 4417954 4422157	sp|O15226|NKRF_HUMAN	NF-kappa-B-repressing factor	NKRF
A093	carp164026	0	1	0	testcross	LG28 4429363 A G HHLG28g0173 4423910 4427032	sp|Q9Z255|UBE2A_MOUSE	Ubiquitin-conjugating enzyme E2 A	Ube2a
A094	carp164051	0	1	0	testcross	LG28 4389930 A G HHLG28g0169 4379536 4380630	sp|P51582|P2RY4_HUMAN	P2Y purinoceptor 4	P2RY4
A094	carp164051	0	1	0	testcross	LG28 4389930 A G HHLG28g0170 4384421 4401168	sp|Q2I6J0|SHP2B_DANRE	Phosphatidylinositol 3	SHP2B
A095	carp164663	1	0	0	testcross	LG15 9693539 A G HHLG15g0374 9664850 9698111	sp|Q04721|NOTC2_HUMAN	Neurogenic locus notch homolog protein 2	NOTCH2
A095	carp164663	1	0	0	testcross	LG15 9693539 A G HHLG15g0375 9701649 9705891	sp|Q8R1T4|S35A3_MOUSE	UDP-N-acetylglucosamine transporter	Slc35a3
A096	carp166997	0	0	1	intercross	LG24 6631237 T G HHLG24g0188 6626905 6642366	sp|Q7SZE3|L2GL2_DANRE	Lethal(2) giant larvae protein homolog 2	llgl2
A098	carp167407	1	0	0	testcross	LG27 23653434 T C HHLG27g0708 23620624 23660723	sp|P83510|TNIK_MOUSE	Traf2 and NCK-interacting protein kinase	Tnik
A098	carp167407	1	0	0	testcross	LG27 23653434 T C HHLG27g0709 23661961 23746530	sp|Q9ERS6|IRPL2_MOUSE	X-linked interleukin-1 receptor accessory protein-like 2	Il1rapl2
A100	carp168806	0	1	0	testcross	LG28 2895420 T C HHLG28g0098 2881503 2891211	sp|Q9PU47|PDLI3_CHICK	PDZ and LIM domain protein 3	PDLIM3
A100	carp168806	0	1	0	testcross	LG28 2895420 T C HHLG28g0099 2895527 2934266	sp|O35413|SRBS2_RAT	Sorbin and SH3 domain-containing protein 2	Sorbs2
A101	carp168815	0	1	0	testcross	LG28 2867365 A G HHLG28g0097 2874932 2880173	sp|Q0P4C5|CD047_DANRE	UPF0602 protein C4orf47 homolog	CD047
A102	carp168843	0	1	0	testcross	LG28 2915619 T C HHLG28g0099 2895527 2934266	sp|O35413|SRBS2_RAT	Sorbin and SH3 domain-containing protein 2	Sorbs2
A103	carp169918	0	1	0	testcross	LG28 3738108 A C HHLG28g0145 3729144 3734300	sp|Q5ZLN7|F122A_CHICK	Protein FAM122A	FAM122A
A103	carp169918	0	1	0	testcross	LG28 3738108 A C HHLG28g0146 3736868 3738295	sp|Q8VEL0|MSPD1_MOUSE	Motile sperm domain-containing protein 1	Mospd1
A103	carp169918	0	1	0	testcross	LG28 3738108 A C HHLG28g0147 3743779 3766891	sp|Q7SYD9|INT6_DANRE	Integrator complex subunit 6	ints6
A104	carp170041	0	1	0	intercross	LG28 3736031 T C HHLG28g0145 3729144 3734300	sp|Q5ZLN7|F122A_CHICK	Protein FAM122A	FAM122A
A104	carp170041	0	1	0	intercross	LG28 3736031 T C HHLG28g0146 3736868 3738295	sp|Q8VEL0|MSPD1_MOUSE	Motile sperm domain-containing protein 1	Mospd1
A104	carp170041	0	1	0	intercross	LG28 3736031 T C HHLG28g0147 3743779 3766891	sp|Q7SYD9|INT6_DANRE	Integrator complex subunit 6	ints6
A105	carp170052	0	1	0	testcross	LG28 3724104 T G HHLG28g0143 3713513 3716548	sp|Q9D4J7|PHF6_MOUSE	PHD finger protein 6	Phf6
A105	carp170052	0	1	0	testcross	LG28 3724104 T G HHLG28g0144 3721543 3723845	sp|Q9W719|HPRT_CHICK	Hypoxanthine-guanine phosphoribosyltransferase	HPRT1
A105	carp170052	0	1	0	testcross	LG28 3724104 T G HHLG28g0145 3729144 3734300	sp|Q5ZLN7|F122A_CHICK	Protein FAM122A	FAM122A
A106	carp170234	0	1	0	testcross	LG28 3540109 T C HHLG28g0139 3526193 3563530	sp|P51655|GPC4_MOUSE	Glypican-4	Gpc4
A107	carp170755	0	1	0	testcross	LG28 3422004 T C HHLG28g0132 3423596 3425650	sp|E1BPQ1|FOXO1_BOVIN	Forkhead box protein O1	FOXO1
A108	carp170891	0	1	0	testcross	LG28 3364900 A T HHLG28g0127 3355622 3362242	sp|P45591|COF2_MOUSE	Cofilin-2	Cfl2
A108	carp170891	0	1	0	testcross	LG28 3364900 A T HHLG28g0128 3365412 3366542	sp|Q6AY61|PRS23_RAT	Serine protease 23	Prss23
A109	carp170939	0	1	0	testcross	LG28 3352870 A G HHLG28g0125 3340599 3342942	sp|Q33BP8|FOXN3_PIG	Forkhead box protein N3	FOXN3
A109	carp170939	0	1	0	testcross	LG28 3352870 A G HHLG28g0126 3345886 3352823	sp|Q6DD88|ATLA3_HUMAN	Atlastin-3	ATL3
A109	carp170939	0	1	0	testcross	LG28 3352870 A G HHLG28g0127 3355622 3362242	sp|P45591|COF2_MOUSE	Cofilin-2	Cfl2
A110	carp171706	0	1	0	testcross	LG28 3282571 C G HHLG28g0118 3280821 3284802	sp|Q1ECW2|NPAS4_DANRE	Neuronal PAS domain-containing protein 4	npas4
A111	carp171892	0	1	0	testcross	LG28 3236519 A G HHLG28g0114 3227581 3228270	sp|Q8UW74|HE71A_XENLA	Transcription factor HES-7.1-A	HE71a
A111	carp171892	0	1	0	testcross	LG28 3236519 A G HHLG28g0115 3230666 3231351	sp|Q8UW74|HE71A_XENLA	Transcription factor HES-7.1-A	HE71a
A111	carp171892	0	1	0	testcross	LG28 3236519 A G HHLG28g0116 3236038 3236984	sp|Q03958|PFD6_MOUSE	Prefoldin subunit 6	Pfdn6
A111	carp171892	0	1	0	testcross	LG28 3236519 A G HHLG28g0117 3242079 3267599	sp|Q2YDI0|RM11_BOVIN	39S ribosomal protein L11	RM11
A112	carp171940	0	1	0	testcross	LG28 3231583 A G HHLG28g0114 3227581 3228270	sp|Q8UW74|HE71A_XENLA	Transcription factor HES-7.1-A	HE71a
A112	carp171940	0	1	0	testcross	LG28 3231583 A G HHLG28g0115 3230666 3231351	sp|Q8UW74|HE71A_XENLA	Transcription factor HES-7.1-A	HE71a
A112	carp171940	0	1	0	testcross	LG28 3231583 A G HHLG28g0116 3236038 3236984	sp|Q03958|PFD6_MOUSE	Prefoldin subunit 6	Pfdn6
A113	carp172289	1	0	0	testcross	scaffold729 135715 A G HHUNg2038 118101 128960	sp|Q8NA29|NLS1_HUMAN	Sodium-dependent lysophosphatidylcholine symporter 1	MFSD2A
A113	carp172289	1	0	0	testcross	scaffold729 135715 A G HHUNg2039 130243 131517	sp|Q4QRD7|F110B_DANRE	Protein FAM110B	fam110b
A113	carp172289	1	0	0	testcross	scaffold729 135715 A G HHUNg2040 137675 174415	sp|O43900|PRIC3_HUMAN	Prickle-like protein 3	PRICKLE3
A114	carp172990	0	1	0	testcross	LG28 4646784 T C HHLG28g0183 4615520 4638723	sp|Q3KTM2|GDPD5_CHICK	Glycerophosphodiester phosphodiesterase domain-containing protein 5	GDPD5
A114	carp172990	0	1	0	testcross	LG28 4646784 T C HHLG28g0184 4646519 4647211	sp|Q6NXB2|PDZ11_DANRE	PDZ domain-containing protein 11	pdzd11
A114	carp172990	0	1	0	testcross	LG28 4646784 T C HHLG28g0185 4649722 4652853	sp|Q9Y365|PCTL_HUMAN	PCTP-like protein	STARD10
A114	carp172990	0	1	0	testcross	LG28 4646784 T C HHLG28g0186 4656388 4664653	sp|Q1KME6|RAB6A_CHICK	Ras-related protein Rab-6A	RAB6A
A115	carp176389	1	0	0	testcross	LG27 23523975 T G HHLG27g0702 23520036 23526680	sp|Q5RFN7|SH3L1_PONAB	SH3 domain-binding glutamic acid-rich-like protein	SH3BGRL
A115	carp176389	1	0	0	testcross	LG27 23523975 T G HHLG27g0703 23527583 23539068	sp|P18608|HMGN1_MOUSE	Non-histone chromosomal protein HMG-14	Hmgn1
A117	carp181027	0	1	0	testcross	LG28 3702952 T C HHLG28g0140 3574331 3694266	sp|Q8CFZ4|GPC3_MOUSE	Glypican-3	Gpc3
A117	carp181027	0	1	0	testcross	LG28 3702952 T C HHLG28g0141 3700545 3701471	sp|A9JSR5|CC160_XENTR	Coiled-coil domain-containing protein 160 homolog	CC160
A117	carp181027	0	1	0	testcross	LG28 3702952 T C HHLG28g0142 3704077 3706999	sp|Q9Y376|CAB39_HUMAN	Calcium-binding protein 39	CAB39
A118	carp181029	0	1	0	testcross	LG28 3705957 A G HHLG28g0141 3700545 3701471	sp|A9JSR5|CC160_XENTR	Coiled-coil domain-containing protein 160 homolog	CC160
A118	carp181029	0	1	0	testcross	LG28 3705957 A G HHLG28g0142 3704077 3706999	sp|Q9Y376|CAB39_HUMAN	Calcium-binding protein 39	CAB39
A118	carp181029	0	1	0	testcross	LG28 3705957 A G HHLG28g0143 3713513 3716548	sp|Q9D4J7|PHF6_MOUSE	PHD finger protein 6	Phf6
A119	carp187391	0	1	0	testcross	LG28 3804646 A G HHLG28g0150 3800390 3802727	sp|Q9WUH4|FHL1_RAT	Four and a half LIM domains protein 1	Fhl1
A119	carp187391	0	1	0	testcross	LG28 3804646 A G HHLG28g0151 3805724 3833238	sp|Q14244|MAP7_HUMAN	Ensconsin	MAP7
A120	carp187398	0	1	0	testcross	LG28 3814618 C G HHLG28g0151 3805724 3833238	sp|Q14244|MAP7_HUMAN	Ensconsin	MAP7
A121	carp187399	0	1	0	testcross	LG28 3814804 A G HHLG28g0151 3805724 3833238	sp|Q14244|MAP7_HUMAN	Ensconsin	MAP7
A122	carp187405	0	1	0	testcross	LG28 3820288 T G HHLG28g0151 3805724 3833238	sp|Q14244|MAP7_HUMAN	Ensconsin	MAP7
A123	carp188586	1	0	0	intercross	LG15 19974724 A T HHLG15g0760 19964134 19965783	sp|P00428|COX5B_BOVIN	Cytochrome c oxidase subunit 5B	COX5B
A123	carp188586	1	0	0	intercross	LG15 19974724 A T HHLG15g0761 19968537 19974464	sp|Q499W2|SLD5_RAT	DNA replication complex GINS protein SLD5	Gins4
A123	carp188586	1	0	0	intercross	LG15 19974724 A T HHLG15g0762 19979328 19980500	sp|Q5U2R5|PPR3C_RAT	Protein phosphatase 1 regulatory subunit 3C	Ppp1r3c
A123	carp188586	1	0	0	intercross	LG15 19974724 A T HHLG15g0763 19982643 19989941	sp|Q0VD34|PHYIP_BOVIN	Phytanoyl-CoA hydroxylase-interacting protein	PHYHIP
A124	carp188600	1	0	0	intercross	LG15 20029574 A G HHLG15g0766 20015574 20029341	sp|Q8BP31|RN122_MOUSE	RING finger protein 122	Rnf122
A124	carp188600	1	0	0	intercross	LG15 20029574 A G HHLG15g0767 20033088 20092582	sp|Q96RL7|VP13A_HUMAN	Vacuolar protein sorting-associated protein 13A	VPS13A
A125	carp190216	1	0	0	testcross	LG27 22452298 T C HHLG27g0666 22433357 22472930	sp|Q61102|ABCB7_MOUSE	ATP-binding cassette sub-family B member 7	abcb7
A126	carp193943	0	0	1	intercross	LG24 14161893 C G HHLG24g0460 14137598 14161096	sp|Q3UIA2|RHG17_MOUSE	Rho GTPase-activating protein 17	Arhgap17
A126	carp193943	0	0	1	intercross	LG24 14161893 C G HHLG24g0461 14164886 14188040	sp|Q6ZM86|GRD2I_DANRE	Delphilin	grid2ip
A127	carp198966	0	1	0	testcross	LG28 7249713 A T HHLG28g0266 7220085 7241805	sp|P67963|KC1A_XENLA	Casein kinase I isoform alpha	csnk1a1
A127	carp198966	0	1	0	testcross	LG28 7249713 A T HHLG28g0267 7245076 7246922	sp|P00996|ISK1_BOVIN	Pancreatic secretory trypsin inhibitor	SPINK1
A127	carp198966	0	1	0	testcross	LG28 7249713 A T HHLG28g0268 7247984 7250393	sp|Q9H173|SIL1_HUMAN	Nucleotide exchange factor SIL1	SIL1
A127	carp198966	0	1	0	testcross	LG28 7249713 A T HHLG28g0269 7251449 7255587	sp|A7MD70|SPDLY_DANRE	Protein Spindly	spdl1
A127	carp198966	0	1	0	testcross	LG28 7249713 A T HHLG28g0270 7258680 7259603	sp|Q13151|ROA0_HUMAN	Heterogeneous nuclear ribonucleoprotein A0	HNRNPA0
A128	carp199145	1	0	0	testcross	LG15 11789816 A G HHLG15g0476 11779251 11789045	sp|Q5T6C5|AT7L2_HUMAN	Ataxin-7-like protein 2	ATXN7L2
A128	carp199145	1	0	0	testcross	LG15 11789816 A G HHLG15g0477 11790858 11792348	sp|Q80ZD7|AMGO1_RAT	Amphoterin-induced protein 1	Amigo1
A129	carp199302	1	0	0	testcross	LG15 11671165 T C HHLG15g0468 11649074 11662783	sp|P31662|S6A17_RAT	Sodium-dependent neutral amino acid transporter SLC6A17	Slc6a17
A130	carp200245	1	0	0	intercross	LG15 20998347 T C HHLG15g0794 20983884 20993047	sp|Q96FG2|ELMD3_HUMAN	ELMO domain-containing protein 3	ELMOD3
A130	carp200245	1	0	0	intercross	LG15 20998347 T C HHLG15g0795 20996925 20999564	sp|Q9DG10|STAR_DANRE	Steroidogenic acute regulatory protein	star
A130	carp200245	1	0	0	intercross	LG15 20998347 T C HHLG15g0796 21004346 21026020	sp|Q8VEB1|GRK5_MOUSE	G protein-coupled receptor kinase 5	Grk5
A131	carp201126	0	0	1	intercross	LG14 19909653 T G HHLG14g0692 19908345 19909118	sp|D2H788|RN182_AILME	E3 ubiquitin-protein ligase RNF182	RNF182
A132	carp205945	0	0	1	testcross	LG36 3299086 A G HHLG36g0124 3284488 3292514	sp|P40241|CD9_RAT	CD9 antigen	Cd9
A132	carp205945	0	0	1	testcross	LG36 3299086 A G HHLG36g0125 3295809 3326548	sp|Q28295|VWF_CANFA	von Willebrand factor	VWF
A133	carp209675	0	0	1	intercross	LG14 19663119 A G HHLG14g0674 19656269 19660838	sp|P00734|THRB_HUMAN	Prothrombin	THRB
A133	carp209675	0	0	1	intercross	LG14 19663119 A G HHLG14g0675 19661727 19664541	sp|Q9H9D4|ZN408_HUMAN	Zinc finger protein 408	ZNF408
A134	carp211157	1	0	0	testcross	LG27 23288654 C G HHLG27g0692 23276910 23295989	sp|Q65ZX2|IF2_BORGA	Translation initiation factor IF-2	infB
A136	carp217376	1	0	0	testcross	LG15 15253902 A G HHLG15g0604 15205864 15289237	sp|O35317|PBX3_MOUSE	Pre-B-cell leukemia transcription factor 3	Pbx3
A137	carp220161	0	0	1	testcross	LG48 7939064 T C HHLG48g0308 7914129 7930555	sp|A2AG50|MA7D2_MOUSE	MAP7 domain-containing protein 2	Map7d2
A137	carp220161	0	0	1	testcross	LG48 7939064 T C HHLG48g0309 7934209 7941096	sp|A2AJT9|CX023_HUMAN	Uncharacterized protein CXorf23	CXorf23
A137	carp220161	0	0	1	testcross	LG48 7939064 T C HHLG48g0310 7942280 7947707	sp|Q6DBU8|LIPH_DANRE	Lipase member H	liph
A138	carp222839	0	1	0	testcross	LG28 3426593 A C HHLG28g0132 3423596 3425650	sp|E1BPQ1|FOXO1_BOVIN	Forkhead box protein O1	FOXO1
A138	carp222839	0	1	0	testcross	LG28 3426593 A C HHLG28g0133 3432714 3444288	sp|P58005|SESN3_HUMAN	Sestrin-3	SESN3
A139	carp223337	0	1	0	testcross	LG28 4478263 C G HHLG28g0177 4463847 4475179	sp|Q8N448|LNX2_HUMAN	Ligand of Numb protein X 2	LNX2
A139	carp223337	0	1	0	testcross	LG28 4478263 C G HHLG28g0178 4478804 4483696	sp|Q5VXU3|CHIC1_HUMAN	Cysteine-rich hydrophobic domain-containing protein 1	CHIC1
A139	carp223337	0	1	0	testcross	LG28 4478263 C G HHLG28g0179 4486183 4488830	sp|Q07424|CDX4_MOUSE	Homeobox protein CDX-4	Cdx4
A140	carp225164	1	0	0	testcross	LG15 14149157 T G HHLG15g0568 14141803 14146937	sp|P13127|CAZA1_CHICK	F-actin-capping protein subunit alpha-1	CAPZA1
A140	carp225164	1	0	0	testcross	LG15 14149157 T G HHLG15g0569 14151128 14168219	sp|Q9P2B4|CT2NL_HUMAN	CTTNBP2 N-terminal-like protein	CTTNBP2NL
A141	carp225167	1	0	0	testcross	LG15 14148474 A G HHLG15g0568 14141803 14146937	sp|P13127|CAZA1_CHICK	F-actin-capping protein subunit alpha-1	CAPZA1
A141	carp225167	1	0	0	testcross	LG15 14148474 A G HHLG15g0569 14151128 14168219	sp|Q9P2B4|CT2NL_HUMAN	CTTNBP2 N-terminal-like protein	CTTNBP2NL
A142	carp227526	0	0	1	intercross	LG41 20769119 A T HHLG41g0760 20757227 20789747	sp|Q9PW72|PDLI4_CHICK	PDZ and LIM domain protein 4	PDLIM4
A144	carp229327	1	0	0	testcross	LG27 23006332 A G HHLG27g0682 22983551 22999702	sp|Q50H33|KCTD8_MOUSE	BTB/POZ domain-containing protein KCTD8	Kctd8
A145	carp229561	1	0	0	testcross	LG15 11261612 A T HHLG15g0443 11232774 11265816	sp|Q9WVQ1|MAGI2_MOUSE	Membrane-associated guanylate kinase	MAGI2
A146	carp229571	1	0	0	testcross	LG15 11217844 A C HHLG15g0441 11216623 11217123	sp|Q5DU25|IQEC2_MOUSE	IQ motif and SEC7 domain-containing protein 2	Iqsec2
A147	carp229654	1	0	0	testcross	LG15 11088419 A G HHLG15g0433 11072856 11081346	sp|Q92956|TNR14_HUMAN	Tumor necrosis factor receptor superfamily member 14	TNFRSF14
A147	carp229654	1	0	0	testcross	LG15 11088419 A G HHLG15g0434 11083237 11086206	sp|Q5T3J3|LRIF1_HUMAN	Ligand-dependent nuclear receptor-interacting factor 1	LRIF1
A147	carp229654	1	0	0	testcross	LG15 11088419 A G HHLG15g0435 11088245 11093493	sp|Q5E9N9|APEX2_BOVIN	DNA-(apurinic or apyrimidinic site) lyase 2	APEX2
A147	carp229654	1	0	0	testcross	LG15 11088419 A G HHLG15g0436 11094940 11097007	sp|Q8NHQ8|RASF8_HUMAN	Ras association domain-containing protein 8	RASSF8
A148	carp229992	1	0	0	testcross	LG15 10076202 A G HHLG15g0388 10044875 10100439	sp|Q9H324|ATS10_HUMAN	A disintegrin and metalloproteinase with thrombospondin motifs 10	ADAMTS10
A149	carp232795	0	0	1	testcross	LG22 1562408 A G HHLG22g0045 1545140 1599691	sp|Q96KR7|PHAR3_HUMAN	Phosphatase and actin regulator 3	PHACTR3
A152	carp236914	0	0	1	intercross	LG14 19850872 T G HHLG14g0688 19843325 19857870	sp|Q9IBD0|CELF1_DANRE	CUGBP Elav-like family member 1	celf1
A153	carp238568	1	0	0	testcross	LG15 10672284 T C HHLG15g0422 10653972 10673292	sp|Q0IIY7|AJAP1_XENTR	Adherens junction-associated protein 1	ajap1
A154	carp241838	1	0	0	testcross	LG27 23128401 T C HHLG27g0687 23124626 23128147	sp|Q63486|RRAGA_RAT	Ras-related GTP-binding protein A	Rraga
A154	carp241838	1	0	0	testcross	LG27 23128401 T C HHLG27g0688 23131331 23132158	sp|P08034|CXB1_HUMAN	Gap junction beta-1 protein	GJB1
A155	carp243217	1	0	0	testcross	LG27 23447248 T C HHLG27g0697 23421218 23445998	sp|Q58DL7|ARHG9_BOVIN	Rho guanine nucleotide exchange factor 9	ARHGEF9
A155	carp243217	1	0	0	testcross	LG27 23447248 T C HHLG27g0698 23450182 23451908	sp|Q9D738|ASB12_MOUSE	Ankyrin repeat and SOCS box protein 12	Asb12
A155	carp243217	1	0	0	testcross	LG27 23447248 T C HHLG27g0699 23454613 23471638	sp|P26041|MOES_MOUSE	Moesin	Msn
A156	carp243221	1	0	0	testcross	LG27 23435533 A G HHLG27g0697 23421218 23445998	sp|Q58DL7|ARHG9_BOVIN	Rho guanine nucleotide exchange factor 9	ARHGEF9
A157	carp243228	1	0	0	testcross	LG27 23418714 A G HHLG27g0696 23407416 23409088	sp|Q9BG88|SH21A_SAGOE	SH2 domain-containing protein 1A	SH2D1A
A157	carp243228	1	0	0	testcross	LG27 23418714 A G HHLG27g0697 23421218 23445998	sp|Q58DL7|ARHG9_BOVIN	Rho guanine nucleotide exchange factor 9	ARHGEF9
A158	carp243233	1	0	0	intercross	LG27 23403281 T C HHLG27g0696 23407416 23409088	sp|Q9BG88|SH21A_SAGOE	SH2 domain-containing protein 1A	SH2D1A
A159	carp243252	1	0	0	testcross	LG27 23364300 A T HHLG27g0693 23341369 23374501	sp|Q6PFQ0|KS6A6_DANRE	Ribosomal protein S6 kinase alpha-6	rps6ka6
A160	carp244199	1	0	0	testcross	LG15 13225714 A G HHLG15g0548 13214705 13222019	sp|P37058|DHB3_HUMAN	Testosterone 17-beta-dehydrogenase 3	HSD17B3

## Sheet: Table S6. Antagonism_GO_enrich
Table S6. Gene Ontology enrichment of body mass-related genes detected by an antagonistic model
GOID	Category	Term	Count	%	P-Value	Benjamini
GO:0016020	GOTERM_CC_DIRECT	membrane	8	19.5	0.0009	0.022
GO:0017137	GOTERM_MF_DIRECT	Rab GTPase binding	3	7.3	0.0021	0.14
GO:0006355	GOTERM_BP_DIRECT	regulation of transcription, DNA-templated	5	12.2	0.016	0.75
GO:0042113	GOTERM_BP_DIRECT	B cell activation	2	4.9	0.017	0.52
GO:0043401	GOTERM_BP_DIRECT	steroid hormone mediated signaling pathway	2	4.9	0.023	0.49
GO:0005622	GOTERM_CC_DIRECT	intracellular	5	12.2	0.028	0.3
GO:0016740	GOTERM_MF_DIRECT	transferase activity	3	7.3	0.029	0.66
GO:0031338	GOTERM_BP_DIRECT	regulation of vesicle fusion	2	4.9	0.031	0.5
GO:0016569	GOTERM_BP_DIRECT	covalent chromatin modification	2	4.9	0.048	0.58
GO:0005634	GOTERM_CC_DIRECT	nucleus	8	19.5	0.058	0.39
GO:0012505	GOTERM_CC_DIRECT	endomembrane system	2	4.9	0.059	0.32
GO:0006351	GOTERM_BP_DIRECT	transcription, DNA-templated	4	9.8	0.067	0.64
GO:0030374	GOTERM_MF_DIRECT	ligand-dependent nuclear receptor transcription coactivator activity	2	4.9	0.069	0.83
GO:0090630	GOTERM_BP_DIRECT	activation of GTPase activity	2	4.9	0.079	0.64
GO:0016310	GOTERM_BP_DIRECT	phosphorylation	2	4.9	0.086	0.63
