# Supplementary material for: A Drive to Driven Model of Mapping Intraspecific Interaction Networks
Source: iScience. 2019 Nov 6;22:109–22. doi: 10.1016/j.isci.2019.11.002 (PMC6883333; doi:10.1016/j.isci.2019.11.002)
Supplement: Table S7. Gene Ontology Enrichment of Body Mass-Related Genes Detected by an Aggressive Model, Related to Figures 4–6 [file mmc8.xls]

## Sheet: Table S7. Aggression_GO_enrich
Table S7 Gene Ontology enrichment of body mass-related genes detected by an aggressive model
GOID	Category	Term	Count	%	P-Value	Benjamini
GO:0016020	GOTERM_CC_DIRECT	membrane	24	19.4	1.7e-14	1.1e-12
GO:0016787	GOTERM_MF_DIRECT	hydrolase activity	8	6.5	1.7e-06	0.00026
GO:0016740	GOTERM_MF_DIRECT	transferase activity	6	4.8	1.3e-05	0.00098
GO:0016310	GOTERM_BP_DIRECT	phosphorylation	5	4	7.4e-05	0.016
GO:0046872	GOTERM_MF_DIRECT	metal ion binding	12	9.7	0.00014	0.007
GO:0000166	GOTERM_MF_DIRECT	nucleotide binding	12	9.7	0.00018	0.0069
GO:0006355	GOTERM_BP_DIRECT	regulation of transcription, DNA-templated	9	7.3	0.001	0.11
GO:0007275	GOTERM_BP_DIRECT	multicellular organism development	5	4	0.0019	0.13
GO:0006508	GOTERM_BP_DIRECT	proteolysis	4	3.2	0.0027	0.14
GO:0008237	GOTERM_MF_DIRECT	metallopeptidase activity	4	3.2	0.0029	0.086
GO:0016301	GOTERM_MF_DIRECT	kinase activity	5	4	0.0059	0.14
GO:0006810	GOTERM_BP_DIRECT	transport	5	4	0.018	0.56
GO:0007186	GOTERM_BP_DIRECT	G-protein coupled receptor signaling pathway	3	2.4	0.028	0.65
GO:0007165	GOTERM_BP_DIRECT	signal transduction	7	5.6	0.028	0.6
GO:0006351	GOTERM_BP_DIRECT	transcription, DNA-templated	7	5.6	0.029	0.56
GO:0003677	GOTERM_MF_DIRECT	DNA binding	7	5.6	0.034	0.53
GO:0042074	GOTERM_BP_DIRECT	cell migration involved in gastrulation	2	1.6	0.037	0.61
GO:0006468	GOTERM_BP_DIRECT	protein phosphorylation	3	2.4	0.063	0.77
GO:0019001	GOTERM_MF_DIRECT	guanyl nucleotide binding	2	1.6	0.065	0.72
GO:0016021	GOTERM_CC_DIRECT	integral component of membrane	22	17.7	0.069	0.89
GO:0005634	GOTERM_CC_DIRECT	nucleus	15	12.1	0.069	0.77
GO:0001756	GOTERM_BP_DIRECT	somitogenesis	2	1.6	0.084	0.84
GO:0005578	GOTERM_CC_DIRECT	proteinaceous extracellular matrix	6	4.8	0.09	0.77
GO:0033333	GOTERM_BP_DIRECT	fin development	2	1.6	0.096	0.85
