# Supplementary material for: A Drive to Driven Model of Mapping Intraspecific Interaction Networks
Source: iScience. 2019 Nov 6;22:109–22. doi: 10.1016/j.isci.2019.11.002 (PMC6883333; doi:10.1016/j.isci.2019.11.002)
Supplement: Table S8. Gene Ontology enrichment of body mass-related genes detected by an altruistic model, related to Figures 4–6 [file mmc9.xls]

## Sheet: Table S8. Altruism_GO_enrich
Table S8 Gene Ontology enrichment of body mass-related genes detected by an altruistic model
GOID	Category	Term	Count	%	P-Value	Benjamini
GO:0016020	GOTERM_CC_DIRECT	membrane	34	30.4	3.2e-18	2.2e-16
GO:0016310	GOTERM_BP_DIRECT	phosphorylation	7	6.2	2.4e-07	6.2e-05
GO:0016740	GOTERM_MF_DIRECT	transferase activity	9	8	1.4e-06	0.00025
GO:0000166	GOTERM_MF_DIRECT	nucleotide binding	15	13.4	2.3e-06	0.0002
GO:0006810	GOTERM_BP_DIRECT	transport	9	8	6.5e-06	0.00085
GO:0005578	GOTERM_CC_DIRECT	proteinaceous extracellular matrix	7	6.2	0.00017	0.0058
GO:0016787	GOTERM_MF_DIRECT	hydrolase activity	8	7.1	0.00017	0.0099
GO:0016301	GOTERM_MF_DIRECT	kinase activity	7	6.2	0.00032	0.014
GO:0006355	GOTERM_BP_DIRECT	regulation of transcription, DNA-templated	11	9.8	0.00043	0.037
GO:0008237	GOTERM_MF_DIRECT	metallopeptidase activity	4	3.6	0.001	0.036
GO:0006811	GOTERM_BP_DIRECT	ion transport	4	3.6	0.0012	0.078
GO:0004222	GOTERM_MF_DIRECT	metalloendopeptidase activity	5	4.5	0.0037	0.1
GO:0030154	GOTERM_BP_DIRECT	cell differentiation	5	4.5	0.0042	0.2
GO:0016021	GOTERM_CC_DIRECT	integral component of membrane	31	27.7	0.005	0.11
GO:0055085	GOTERM_BP_DIRECT	transmembrane transport	5	4.5	0.0067	0.25
GO:0005216	GOTERM_MF_DIRECT	ion channel activity	3	2.7	0.0069	0.16
GO:0033334	GOTERM_BP_DIRECT	fin morphogenesis	2	1.8	0.0071	0.23
GO:0033333	GOTERM_BP_DIRECT	fin development	2	1.8	0.0081	0.23
GO:0006508	GOTERM_BP_DIRECT	proteolysis	4	3.6	0.0087	0.22
GO:0007275	GOTERM_BP_DIRECT	multicellular organism development	5	4.5	0.0093	0.22
GO:0007165	GOTERM_BP_DIRECT	signal transduction	7	6.2	0.01	0.22
GO:0019001	GOTERM_MF_DIRECT	guanyl nucleotide binding	2	1.8	0.011	0.22
GO:0006351	GOTERM_BP_DIRECT	transcription, DNA-templated	8	7.1	0.017	0.32
GO:0006468	GOTERM_BP_DIRECT	protein phosphorylation	4	3.6	0.022	0.36
GO:0007186	GOTERM_BP_DIRECT	G-protein coupled receptor signaling pathway	4	3.6	0.023	0.35
GO:0031683	GOTERM_MF_DIRECT	G-protein beta/gamma-subunit complex binding	2	1.8	0.038	0.54
GO:0060027	GOTERM_BP_DIRECT	convergent extension involved in gastrulation	2	1.8	0.039	0.51
GO:0005634	GOTERM_CC_DIRECT	nucleus	19	17	0.046	0.55
GO:0008270	GOTERM_MF_DIRECT	zinc ion binding	13	11.6	0.048	0.58
GO:0043395	GOTERM_MF_DIRECT	heparan sulfate proteoglycan binding	2	1.8	0.052	0.58
GO:0046872	GOTERM_MF_DIRECT	metal ion binding	12	10.7	0.053	0.55
GO:0001946	GOTERM_BP_DIRECT	lymphangiogenesis	2	1.8	0.053	0.59
GO:0001664	GOTERM_MF_DIRECT	G-protein coupled receptor binding	2	1.8	0.055	0.53
GO:0004871	GOTERM_MF_DIRECT	signal transducer activity	4	3.6	0.058	0.53
GO:0042074	GOTERM_BP_DIRECT	cell migration involved in gastrulation	2	1.8	0.06	0.62
GO:0003677	GOTERM_MF_DIRECT	DNA binding	9	8	0.064	0.54
GO:0006629	GOTERM_BP_DIRECT	lipid metabolic process	3	2.7	0.067	0.63
GO:0003924	GOTERM_MF_DIRECT	GTPase activity	4	3.6	0.08	0.6
GO:0009617	GOTERM_BP_DIRECT	response to bacterium	2	1.8	0.08	0.69
GO:0008380	GOTERM_BP_DIRECT	RNA splicing	3	2.7	0.083	0.68
GO:0031225	GOTERM_CC_DIRECT	anchored component of membrane	2	1.8	0.091	0.73
GO:0004518	GOTERM_MF_DIRECT	nuclease activity	2	1.8	0.093	0.64
GO:0007188	GOTERM_BP_DIRECT	adenylate cyclase-modulating G-protein coupled receptor signaling pathway	2	1.8	0.095	0.71
