# Supplementary material for: A Drive to Driven Model of Mapping Intraspecific Interaction Networks
Source: iScience. 2019 Nov 6;22:109–22. doi: 10.1016/j.isci.2019.11.002 (PMC6883333; doi:10.1016/j.isci.2019.11.002)
Supplement: Table S9. KEGG Enrichment of Body Mass-Related Genes Detected by Different Models, Related to Figures 4–6 [file mmc10.xls]

## Sheet: Table S9. KEGG_enrichment
Table S9 KEGG enrichment of body mass-related genes detected by different models
Mutualistic Model
Category	Term	Count	%	P-Value	Benjamini
KEGG_PATHWAY	Metabolic pathways	5	4.3	5.4e-08	2.6e-06
KEGG_PATHWAY	Neuroactive ligand-receptor interaction	3	2.6	0.00033	0.0079
KEGG_PATHWAY	Wnt signaling pathway	2	1.7	0.021	0.29
KEGG_PATHWAY	Endocytosis	2	1.7	0.021	0.29
KEGG_PATHWAY	Tight junction	2	1.7	0.021	0.29
KEGG_PATHWAY	ABC transporters	2	1.7	0.021	0.29
KEGG_PATHWAY	Amino sugar and nucleotide sugar metabolism	2	1.7	0.021	0.29
KEGG_PATHWAY	mTOR signaling pathway	2	1.7	0.021	0.29
KEGG_PATHWAY	NOD-like receptor signaling pathway	2	1.7	0.021	0.29
KEGG_PATHWAY	Regulation of actin cytoskeleton	2	1.7	0.021	0.29
KEGG_PATHWAY	Progesterone-mediated oocyte maturation	2	1.7	0.021	0.29
KEGG_PATHWAY	Adrenergic signaling in cardiomyocytes	2	1.7	0.021	0.29
Antagonistic Model
Category	Term	Count	%	P-Value	Benjamini
KEGG_PATHWAY	Metabolic pathways	2	4.9	0.031	0.61
Aggressive Model
Category	Term	Count	%	P-Value	Benjamini
KEGG_PATHWAY	Metabolic pathways	4	3.2	5.2e-06	0.00021
KEGG_PATHWAY	Neuroactive ligand-receptor interaction	3	2.4	0.0002	0.0041
KEGG_PATHWAY	mTOR signaling pathway	2	1.6	0.017	0.2
KEGG_PATHWAY	Progesterone-mediated oocyte maturation	2	1.6	0.017	0.2
KEGG_PATHWAY	Endocytosis	2	1.6	0.017	0.2
KEGG_PATHWAY	Adrenergic signaling in cardiomyocytes	2	1.6	0.017	0.2
KEGG_PATHWAY	NOD-like receptor signaling pathway	2	1.6	0.017	0.2
Altruistic Model
Category	Term	Count	%	P-Value	Benjamini
KEGG_PATHWAY	Metabolic pathways	5	4.5	7.1e-06	0.00038
KEGG_PATHWAY	Adrenergic signaling in cardiomyocytes	3	2.7	5.5e-05	0.0015
KEGG_PATHWAY	Wnt signaling pathway	3	2.7	8.3e-05	0.0015
KEGG_PATHWAY	Neuroactive ligand-receptor interaction	3	2.7	0.00017	0.0023
KEGG_PATHWAY	NOD-like receptor signaling pathway	2	1.8	0.0051	0.054
KEGG_PATHWAY	mTOR signaling pathway	2	1.8	0.0058	0.051
KEGG_PATHWAY	Ribosome biogenesis in eukaryotes	2	1.8	0.0096	0.072
KEGG_PATHWAY	Progesterone-mediated oocyte maturation	2	1.8	0.01	0.066
KEGG_PATHWAY	Spliceosome	2	1.8	0.015	0.087
KEGG_PATHWAY	Regulation of actin cytoskeleton	2	1.8	0.017	0.087
KEGG_PATHWAY	Endocytosis	2	1.8	0.023	0.11
